# Supplementary material for: Clinically significant changes in genes and variants associated with epilepsy over time: implications for re-analysis
Source: Sci Rep. 2024 Apr 2;14:7717. doi: 10.1038/s41598-024-57976-1 (PMC10987647; doi:10.1038/s41598-024-57976-1)
Supplement: Supplementary file 1 — Supplementary Tables. [file 41598_2024_57976_MOESM1_ESM.xlsx]

## Sheet: Sup 1
Supplementary Table 1:	Standardising Time Periods
ClinVar		PanelApp	Combined Study Date
Offical Filename from ClinVar	ClinVar - Date of Release	PanelApp Period	Revised date
gene_specific_summary_2018-04.txt	2018-04-03	2018-03-31	2018-03-01
gene_specific_summary_2018-05.txt	2018-04-30	2018-04-30	2018-04-01
gene_specific_summary_2018-06.txt	2018-06-05	2018-05-31	2018-05-01
gene_specific_summary_2018-07.txt	2018-07-03	2018-06-30	2018-06-01
gene_specific_summary_2018-08.txt	2018-07-30	2018-07-31	2018-07-01
gene_specific_summary_2018-09.txt	2018-09-03	2018-08-31	2018-08-01
gene_specific_summary_2018-10.txt	2018-10-01	2018-09-30	2018-09-01
gene_specific_summary_2018-11.txt	2018-10-29	2018-10-31	2018-10-01
gene_specific_summary_2018-12.txt	2018-12-04	2018-11-30	2018-11-01
gene_specific_summary_2019-01.txt	2018-12-31	2018-12-31	2018-12-01
gene_specific_summary_2019-02.txt	2019-02-04	2019-01-31	2019-01-01
gene_specific_summary_2019-03.txt	2019-03-05	2019-02-28	2019-02-01
gene_specific_summary_2019-04.txt	2019-04-03	2019-03-31	2019-03-01
gene_specific_summary_2019-05.txt	2019-05-03	2019-04-30	2019-04-01
gene_specific_summary_2019-06.txt	2019-06-03	2019-05-31	2019-05-01
gene_specific_summary_2019-07.txt	2019-07-01	2019-06-30	2019-06-01
gene_specific_summary_2019-08.txt	2019-07-31	2019-07-31	2019-07-01
gene_specific_summary_2019-09.txt	2019-09-02	2019-08-31	2019-08-01
gene_specific_summary_2019-10.txt	2019-10-01	2019-09-30	2019-09-01
gene_specific_summary_2019-11.txt	2019-11-05	2019-10-31	2019-10-01
gene_specific_summary_2019-12.txt	2019-12-02	2019-11-30	2019-11-01
gene_specific_summary_2020-01.txt	2019-12-31	2019-12-31	2019-12-01
gene_specific_summary_2020-02.txt	2020-02-03	2020-01-31	2020-01-01
gene_specific_summary_2020-03.txt	2020-03-02	2020-02-29	2020-02-01
gene_specific_summary_2020-04.txt	2020-03-29	2020-03-31	2020-03-01
gene_specific_summary_2020-05.txt	2020-05-06	2020-04-30	2020-04-01
gene_specific_summary_2020-06.txt	2020-06-02	2020-05-31	2020-05-01
gene_specific_summary_2020-07.txt	2020-06-29	2020-06-30	2020-06-01
gene_specific_summary_2020-08.txt	2020-08-03	2020-07-31	2020-07-01
gene_specific_summary_2020-09.txt	2020-08-30	2020-08-31	2020-08-01
gene_specific_summary_2020-10.txt	2020-09-27	2020-09-30	2020-09-01
gene_specific_summary_2020-11.txt	2020-10-31	2020-10-31	2020-10-01
gene_specific_summary_2020-12.txt	2020-11-28	2020-11-30	2020-11-01
gene_specific_summary_2021-01.txt	2021-01-02	2020-12-31	2020-12-01
gene_specific_summary_2021-02.txt	2021-01-31	2021-01-31	2021-01-01
gene_specific_summary_2021-03.txt	2021-03-02	2021-02-28	2021-02-01
gene_specific_summary_2021-04.txt	2021-03-28	2021-03-31	2021-03-01
gene_specific_summary_2021-05.txt	2021-05-01	2021-04-30	2021-04-01
gene_specific_summary_2021-06.txt	2021-05-29	2021-05-31	2021-05-01
gene_specific_summary_2021-07.txt	2021-06-26	2021-06-30	2021-06-01
gene_specific_summary_2021-08.txt	2021-07-31	2021-07-31	2021-07-01
gene_specific_summary_2021-09.txt	2021-08-28	2021-08-31	2021-08-01
gene_specific_summary_2021-10.txt	2021-10-02	2021-09-30	2021-09-01
gene_specific_summary_2021-11.txt	2021-10-30	2021-10-31	2021-10-01
gene_specific_summary_2021-12.txt	2021-11-30	2021-11-30	2021-11-01
gene_specific_summary_2022-01.txt	2022-01-03	2021-12-31	2021-12-01
gene_specific_summary_2022-02.txt	2022-01-29	2022-01-31	2022-01-01
gene_specific_summary_2022-03.txt	2022-02-27	2022-02-28	2022-02-01
gene_specific_summary_2022-04.txt	2022-04-02	2022-03-31	2022-03-01
gene_specific_summary_2022-05.txt	2022-04-30	2022-04-30	2022-04-01
gene_specific_summary_2022-06.txt	2022-05-28	2022-05-31	2022-05-01
gene_specific_summary_2022-07.txt	2022-07-02	2022-06-30	2022-06-01
gene_specific_summary_2022-08.txt	2022-07-30	2022-07-31	2022-07-01
gene_specific_summary_2022-09.txt	2022-08-29	2022-08-31	2022-08-01
gene_specific_summary_2022-10.txt	2022-10-01	2022-09-30	2022-09-01
gene_specific_summary_2022-11.txt	2022-10-30	2022-10-31	2022-10-01
gene_specific_summary_2022-12.txt	2022-11-29	2022-11-30	2022-11-01
gene_specific_summary_2023-01.txt	2022-12-31	2022-12-31	2022-12-01
gene_specific_summary_2023-02.txt	2023-02-08	2023-01-31	2023-01-01
gene_specific_summary_2023-03.txt	2023-02-26	2023-02-28	2023-02-01
gene_specific_summary_2023-04.txt	2023-04-03	2023-03-31	2023-03-01
gene_specific_summary_2023-05.txt	2023-04-30	2023-04-30	2023-04-01

## Sheet: Sup 2
Supplementary Table 2:	Combined Epilepsy Gene List
					GEL Status
Gene-Symbol	NCBI ID	Ensemb-ID	Gene Length (bp)	Notes:	Early onset or syndromic epilepsy (EOSE)	Genetic Epilepsy	Progressive Myoclonic Epilepsy	Familial Generalised Epilepsy	Focal Epilepsy	No. Panels	Min GEL	Max GEL
DEPDC5	9681	ENSG00000100150	154166		3	3		3	3	4	3	3
LGI1	9211	ENSG00000108231	48432		3	3		3	3	4	3	3
SCN1A	6323	ENSG00000144285	164573		3	3		3	3	4	3	3
PCDH19	57526	ENSG00000165194	118629		3	3		3	3	4	3	3
CHRNA4	1137	ENSG00000101204	35178		3	3		3		3	3	3
NPRL3	8131	ENSG00000103148	54406		3	3		3		3	3	3
TSC2	7249	ENSG00000103197	41524		3	3		3		3	3	3
KCNT1	57582	ENSG00000107147	93323		3	3		3		3	3	3
NPRL2	10641	ENSG00000114388	3496		3	3		3		3	3	3
CHRNB2	1141	ENSG00000160716	12235		3	3		3		3	3	3
TSC1	7248	ENSG00000165699	55526		3	3		3		3	3	3
CNTNAP2	26047	ENSG00000174469	2304996		3	3		3		3	3	3
RELN	5649	ENSG00000189056	518277		3	3		3		3	3	3
GABRA1	2554	ENSG00000022355	52918		3	3			3	3	3	3
SCN1B	6324	ENSG00000105711	9979		3	3			3	3	3	3
GABRG2	2566	ENSG00000113327	162920		3	3			3	3	3	3
SLC2A1	6513	ENSG00000117394	33540		3	3			3	3	3	3
SCN2A	6326	ENSG00000136531	197317		3	3			3	3	3	3
KCNMA1	3778	ENSG00000156113	768768		3	3			3	3	3	3
GABRB3	2562	ENSG00000166206	395987		3	3			3	3	3	3
PRRT2	112476	ENSG00000167371	4510		3	3			3	3	3	3
TRAK1	22906	ENSG00000182606	212088		3	3			3	3	3	3
KCNQ3	3786	ENSG00000184156	360236		3	3			3	3	3	3
GRN	2896	ENSG00000030582	7860		3	3	3			3	3	3
ASAH1	427	ENSG00000104763	29006		3	3	3			3	3	3
BRAT1	221927	ENSG00000106009	17884		3	3	3			3	3	3
GOSR2	9570	ENSG00000108433	52449		3	3	3			3	3	3
FOLR1	2348	ENSG00000110195	6765		3	3	3			3	3	3
EPM2A	7957	ENSG00000112425	353488		3	3	3			3	3	3
CTSD	1509	ENSG00000117984	11821		3	3	3			3	3	3
KCNC1	3746	ENSG00000129159	122030		3	3	3			3	3	3
PPT1	5538	ENSG00000131238	24550		3	3	3			3	3	3
SCARB2	950	ENSG00000138760	75799		3	3	3			3	3	3
PRICKLE1	144165	ENSG00000139174	133598		3	3	3			3	3	3
POLG	5428	ENSG00000140521	29663		3	3	3			3	3	3
FBXO28	23219	ENSG00000143756	47936		3	3	3			3	3	3
GABRB2	2561	ENSG00000145864	260615		3	3	3			3	3	3
FARS2	10667	ENSG00000145982	568148		3	3	3			3	3	3
CSTB	1476	ENSG00000160213	3819		3	3	3			3	3	3
TBC1D24	57465	ENSG00000162065	34509		3	3	3			3	3	3
SERPINI1	5274	ENSG00000163536	90326		3	3	3			3	3	3
MFSD8	256471	ENSG00000164073	48235		3	3	3			3	3	3
TPP1	1200	ENSG00000166340	6680		3	3	3			3	3	3
CLN8	2055	ENSG00000182372	45933		3	3	3			3	3	3
NHLRC1	378884	ENSG00000187566	2237		3	3	3			3	3	3
CLN3	1201	ENSG00000188603	21464		3	3	3			3	3	3
CERS1	10715	ENSG00000223802	28182		3	3	3			3	3	3
KCTD7	154881	ENSG00000243335	20186		3	3	3			3	3	3
NEDD4L	23327	ENSG00000049759	357314		2	3			3	3	2	3
DNAJC5	80331	ENSG00000101152	40905		2	3	3			3	2	3
CLN6	54982	ENSG00000128973	50219		2	3	3			3	2	3
CPA6	57094	ENSG00000165078	324340		3	1			1	3	1	3
CLN5	1203	ENSG00000102805	28483		1	3	3			3	1	3
DPM1	8813	ENSG00000000419	24273		3	3				2	3	3
ARX	170302	ENSG00000004848	12726		3	3				2	3	3
CREBBP	1387	ENSG00000005339	155659		3	3				2	3	3
KMT2E	55904	ENSG00000005483	174076		3	3				2	3	3
CACNA1G	8913	ENSG00000006283	66759		3	3				2	3	3
RALA	5898	ENSG00000006451	84555		3	3				2	3	3
PAFAH1B1	5048	ENSG00000007168	92405		3	3				2	3	3
CACNA2D2	9254	ENSG00000007402	141631		3	3				2	3	3
PIGQ	9091	ENSG00000007541	17114		3	3				2	3	3
SYN1	6853	ENSG00000008056	47956		3	3				2	3	3
CDKL5	6792	ENSG00000008086	228046		3	3				2	3	3
RHOBTB2	23221	ENSG00000008853	33092		3	3				2	3	3
UBR7	55148	ENSG00000012963	21974		3	3				2	3	3
ATP1A2	477	ENSG00000018625	27832		3	3				2	3	3
RNASET2	8635	ENSG00000026297	35078		3	3				2	3	3
ALG1	56052	ENSG00000033011	53677		3	3				2	3	3
FUT8	2530	ENSG00000033170	333529		3	3				2	3	3
ATP6V0A1	535	ENSG00000033627	63738		3	3				2	3	3
PNKP	11284	ENSG00000039650	18469		3	3				2	3	3
WDR37	22884	ENSG00000047056	111453		3	3				2	3	3
CC2D2A	57545	ENSG00000048342	131687		3	3				2	3	3
CELF2	10659	ENSG00000048740	538278		3	3				2	3	3
ARID1B	57492	ENSG00000049618	434759		3	3				2	3	3
HEXB	3074	ENSG00000049860	82624		3	3				2	3	3
NEXMIF	340533	ENSG00000050030	192616		3	3				2	3	3
GALC	2581	ENSG00000054983	155845		3	3				2	3	3
CYFIP2	26999	ENSG00000055163	129516		3	3				2	3	3
KARS	3735	ENSG00000065427	21169		3	3				2	3	3
CTNNA2	1496	ENSG00000066032	1463630		3	3				2	3	3
EML1	2009	ENSG00000066629	204367		3	3				2	3	3
ARFGEF1	10565	ENSG00000066777	170270		3	3				2	3	3
ROGDI	79641	ENSG00000067836	5912		3	3				2	3	3
TFE3	7030	ENSG00000068323	14684		3	3				2	3	3
KIF2A	3796	ENSG00000068796	84863		3	3				2	3	3
RORA	6095	ENSG00000069667	741018		3	3				2	3	3
PIGB	9488	ENSG00000069943	36688		3	3				2	3	3
GNB5	10681	ENSG00000069966	76292		3	3				2	3	3
ASNS	440	ENSG00000070669	20865		3	3				2	3	3
EIF2B3	8891	ENSG00000070785	136200		3	3				2	3	3
SMC1A	8243	ENSG00000072501	48579		3	3				2	3	3
NDE1	54820	ENSG00000072864	91424		3	3				2	3	3
CLCN4	1183	ENSG00000073464	80685		3	3				2	3	3
BCS1L	617	ENSG00000074582	4679		3	3				2	3	3
KCNQ2	3785	ENSG00000075043	72469		3	3				2	3	3
PTPN23	25930	ENSG00000076201	32424		3	3				2	3	3
ACTL6B	51412	ENSG00000077080	13351		3	3				2	3	3
DCX	1641	ENSG00000077279	118650		3	3				2	3	3
UBE2A	7319	ENSG00000077721	116281		3	3				2	3	3
GNB1	2782	ENSG00000078369	107007		3	3				2	3	3
CIC	23152	ENSG00000079432	27260		3	3				2	3	3
OPHN1	4983	ENSG00000079482	484564		3	3				2	3	3
SMARCA2	6595	ENSG00000080503	213334		3	3				2	3	3
MEF2C	4208	ENSG00000081189	187140		3	3				2	3	3
UBA5	79876	ENSG00000081307	25348		3	3				2	3	3
RNF13	11342	ENSG00000082996	149369		3	3				2	3	3
TRPM3	80036	ENSG00000083067	917844		3	3				2	3	3
BCKDHB	594	ENSG00000083123	239623		3	3				2	3	3
CAD	790	ENSG00000084774	26574		3	3				2	3	3
ATRX	546	ENSG00000085224	281353		3	3				2	3	3
HACE1	57531	ENSG00000085382	131825		3	3				2	3	3
POMGNT1	55624	ENSG00000085998	31622		3	3				2	3	3
ALG9	79796	ENSG00000086848	89386		3	3				2	3	3
GNAO1	2775	ENSG00000087258	166054		3	3				2	3	3
DNM1L	10059	ENSG00000087470	66450		3	3				2	3	3
ALG6	29929	ENSG00000088035	70978		3	3				2	3	3
COQ9	57017	ENSG00000088682	13845		3	3				2	3	3
AARS	16	ENSG00000090861	37724		3	3				2	3	3
PHGDH	26227	ENSG00000092621	95807		3	3				2	3	3
DHPS	1725	ENSG00000095059	6163		3	3				2	3	3
RAB18	22931	ENSG00000099246	39033		3	3				2	3	3
STX1B	112755	ENSG00000099365	21382		3	3				2	3	3
SETD1A	9739	ENSG00000099381	26910		3	3				2	3	3
HCN2	610	ENSG00000099822	27278		3	3				2	3	3
SLC25A1	6576	ENSG00000100075	3158		3	3				2	3	3
CACNA1I	8911	ENSG00000100346	118982		3	3				2	3	3
MLC1	23209	ENSG00000100427	26035		3	3				2	3	3
PIGH	5283	ENSG00000100564	18331		3	3				2	3	3
EEF1A2	1917	ENSG00000101210	11226		3	3				2	3	3
NDUFAF5	79133	ENSG00000101247	36573		3	3				2	3	3
SAMHD1	25939	ENSG00000101347	61664		3	3				2	3	3
PIGU	128869	ENSG00000101464	138248		3	3				2	3	3
ALG13	79868	ENSG00000101901	94838		3	3				2	3	3
SLC35A2	7355	ENSG00000102100	8778		3	3				2	3	3
SMS	6611	ENSG00000102172	54128		3	3				2	3	3
EARS2	124454	ENSG00000103356	36977		3	3				2	3	3
KAT8	84148	ENSG00000103510	16904		3	3				2	3	3
AP3B2	8120	ENSG00000103723	50831		3	3				2	3	3
DMXL2	23312	ENSG00000104093	175122		3	3				2	3	3
TUBB4A	10382	ENSG00000104833	8529		3	3				2	3	3
RNASEH2A	10535	ENSG00000104889	7056		3	3				2	3	3
TIMM50	92609	ENSG00000105197	13373		3	3				2	3	3
ATP1A3	478	ENSG00000105409	30915		3	3				2	3	3
GRIN2D	2906	ENSG00000105464	51263		3	3				2	3	3
TNPO2	30000	ENSG00000105576	24810		3	3				2	3	3
PIK3R2	5296	ENSG00000105647	17369		3	3				2	3	3
ETHE1	23474	ENSG00000105755	20511		3	3				2	3	3
PMPCB	9512	ENSG00000105819	34411		3	3				2	3	3
FKTN	2218	ENSG00000106692	95698		3	3				2	3	3
DNM1	1759	ENSG00000106976	63593		3	3				2	3	3
EXOSC3	51010	ENSG00000107371	72883		3	3				2	3	3
ASPA	443	ENSG00000108381	31031		3	3				2	3	3
PNPO	55163	ENSG00000108439	7802		3	3				2	3	3
EFTUD2	9343	ENSG00000108883	49497		3	3				2	3	3
CLCN3	1182	ENSG00000109572	111040		3	3				2	3	3
SEPSECS	51091	ENSG00000109618	40536		3	3				2	3	3
UFSP2	55325	ENSG00000109775	26442		3	3				2	3	3
UGDH	7358	ENSG00000109814	29556		3	3				2	3	3
PDHX	8050	ENSG00000110435	104762		3	3				2	3	3
SLC1A2	6506	ENSG00000110436	168858		3	3				2	3	3
MADD	8567	ENSG00000110514	60870		3	3				2	3	3
NDUFS8	4728	ENSG00000110717	6027		3	3				2	3	3
CHKA	1119	ENSG00000110721	68585		3	3				2	3	3
CUX2	23316	ENSG00000111249	316389		3	3				2	3	3
EIF2B1	1967	ENSG00000111361	13360		3	3				2	3	3
ATN1	1822	ENSG00000111676	17858		3	3				2	3	3
C12orf57	113246	ENSG00000111678	3025		3	3				2	3	3
TDP2	51567	ENSG00000111802	16951		3	3				2	3	3
CEP85L	387119	ENSG00000111860	249303		3	3				2	3	3
PHACTR1	221692	ENSG00000112137	574134		3	3				2	3	3
FBXL4	26235	ENSG00000112234	79471		3	3				2	3	3
WASF1	8936	ENSG00000112290	80185		3	3				2	3	3
ALDH5A1	7915	ENSG00000112294	42340		3	3				2	3	3
PCDH12	51294	ENSG00000113555	26160		3	3				2	3	3
PPP2CA	5515	ENSG00000113575	32038		3	3				2	3	3
PCCB	5096	ENSG00000114054	87556		3	3				2	3	3
UBE3A	7337	ENSG00000114062	105323		3	3				2	3	3
FGF12	2257	ENSG00000114279	628374		3	3				2	3	3
ATP6V1A	523	ENSG00000114573	65286		3	3				2	3	3
EIF2B4	8890	ENSG00000115211	5986		3	3				2	3	3
APC2	10297	ENSG00000115266	26942		3	3				2	3	3
IFIH1	64135	ENSG00000115267	51610		3	3				2	3	3
MOGS	7841	ENSG00000115275	4353		3	3				2	3	3
SPTBN1	6711	ENSG00000115306	215129		3	3				2	3	3
HTRA2	27429	ENSG00000115317	3754		3	3				2	3	3
ST3GAL5	8869	ENSG00000115525	68079		3	3				2	3	3
ZNF142	7701	ENSG00000115568	26326		3	3				2	3	3
SLC25A12	8604	ENSG00000115840	216454		3	3				2	3	3
SLC1A4	6509	ENSG00000115902	35388		3	3				2	3	3
CHD5	26038	ENSG00000116254	78534		3	3				2	3	3
AMPD2	271	ENSG00000116337	15947		3	3				2	3	3
ASH1L	55870	ENSG00000116539	227894		3	3				2	3	3
DOCK7	85440	ENSG00000116641	234088		3	3				2	3	3
ADPRHL2	54936	ENSG00000116863	5040		3	3				2	3	3
WARS2	10352	ENSG00000116874	109438		3	3				2	3	3
AKT3	10000	ENSG00000117020	362846		3	3				2	3	3
HMGCL	3155	ENSG00000117305	36735		3	3				2	3	3
DHDDS	79947	ENSG00000117682	39024		3	3				2	3	3
STAG1	10274	ENSG00000118007	416167		3	3				2	3	3
FASTKD2	22868	ENSG00000118246	30832		3	3				2	3	3
ARG1	383	ENSG00000118520	113500		3	3				2	3	3
TRPM6	140803	ENSG00000119121	165599		3	3				2	3	3
IRF2BPL	64207	ENSG00000119669	4165		3	3				2	3	3
EIF2B2	8892	ENSG00000119718	9445		3	3				2	3	3
UFM1	51569	ENSG00000120686	13770		3	3				2	3	3
CHRNA2	1135	ENSG00000120903	20127		3	3				2	3	3
LIAS	11019	ENSG00000121897	26105		3	3				2	3	3
SLC12A5	57468	ENSG00000124140	38460		3	3				2	3	3
PIGT	51604	ENSG00000124155	40850		3	3				2	3	3
ARFGEF2	10564	ENSG00000124198	114982		3	3				2	3	3
IQSEC2	23096	ENSG00000124313	95522		3	3				2	3	3
STAMBP	10617	ENSG00000124356	44743		3	3				2	3	3
MOCS1	4337	ENSG00000124615	34973		3	3				2	3	3
GOT2	2806	ENSG00000125166	27211		3	3				2	3	3
NDUFA1	4694	ENSG00000125356	4830		3	3				2	3	3
MBOAT7	79143	ENSG00000125505	16470		3	3				2	3	3
NAPB	63908	ENSG00000125814	47000		3	3				2	3	3
ITPA	3704	ENSG00000125877	15002		3	3				2	3	3
HNRNPR	10236	ENSG00000125944	40565		3	3				2	3	3
NSRP1	84081	ENSG00000126653	70954		3	3				2	3	3
MAP2K2	5605	ENSG00000126934	33801		3	3				2	3	3
HNRNPH2	3188	ENSG00000126945	5911		3	3				2	3	3
MACF1	23499	ENSG00000127603	405861		3	3				2	3	3
GAD1	2571	ENSG00000128683	47938		3	3				2	3	3
HERC2	8924	ENSG00000128731	211139		3	3				2	3	3
MPDU1	9526	ENSG00000129255	9260		3	3				2	3	3
FGF13	2258	ENSG00000129682	608050		3	3				2	3	3
GAMT	2593	ENSG00000130005	4544		3	3				2	3	3
KIF1A	547	ENSG00000130294	110532		3	3				2	3	3
RTN4IP1	84816	ENSG00000130347	58727		3	3				2	3	3
POMT1	10585	ENSG00000130714	21017		3	3				2	3	3
EIF2S3	1968	ENSG00000130741	23864		3	3				2	3	3
SLC6A8	6535	ENSG00000130821	8662		3	3				2	3	3
ARHGEF9	23229	ENSG00000131089	174307		3	3				2	3	3
GFAP	2670	ENSG00000131095	13778		3	3				2	3	3
TUBG1	7283	ENSG00000131462	5597		3	3				2	3	3
DIAPH1	1729	ENSG00000131504	104039		3	3				2	3	3
PDHA1	5160	ENSG00000131828	17825		3	3				2	3	3
DHX30	22907	ENSG00000132153	47286		3	3				2	3	3
H3F3B	3021	ENSG00000132475	9459		3	3				2	3	3
PRMT7	54496	ENSG00000132600	49901		3	3				2	3	3
SNAP25	6616	ENSG00000132639	135863		3	3				2	3	3
MMACHC	25974	ENSG00000132763	13082		3	3				2	3	3
KRAS	3845	ENSG00000133703	45690		3	3				2	3	3
LARS	51520	ENSG00000133706	72130		3	3				2	3	3
HSD17B4	3295	ENSG00000133835	184734		3	3				2	3	3
IER3IP1	51124	ENSG00000134049	23530		3	3				2	3	3
NARS	4677	ENSG00000134440	21557		3	3				2	3	3
PUM1	9698	ENSG00000134644	134485		3	3				2	3	3
COL4A2	1284	ENSG00000134871	207397		3	3				2	3	3
CARS2	79587	ENSG00000134905	72191		3	3				2	3	3
GLUL	2752	ENSG00000135821	14108		3	3				2	3	3
PIGC	5279	ENSG00000135845	73897		3	3				2	3	3
RNASEH2B	79621	ENSG00000136104	114373		3	3				2	3	3
SUCLA2	8803	ENSG00000136143	292232		3	3				2	3	3
MTHFS	10588	ENSG00000136371	63794		3	3				2	3	3
KCTD3	51133	ENSG00000136636	54503		3	3				2	3	3
STXBP1	6812	ENSG00000136854	116657		3	3				2	3	3
GABBR2	9568	ENSG00000136928	420826		3	3				2	3	3
PLAA	9373	ENSG00000137055	43870		3	3				2	3	3
CNPY3	10695	ENSG00000137161	9814		3	3				2	3	3
PPIL1	51645	ENSG00000137168	19976		3	3				2	3	3
TUBB2A	7280	ENSG00000137267	4047		3	3				2	3	3
TUBB2B	347733	ENSG00000137285	8406		3	3				2	3	3
TAF8	129685	ENSG00000137413	36948		3	3				2	3	3
NARS2	79731	ENSG00000137513	139574		3	3				2	3	3
ALKBH8	91801	ENSG00000137760	63015		3	3				2	3	3
DBT	1629	ENSG00000137992	62915		3	3				2	3	3
PNPT1	87178	ENSG00000138035	59802		3	3				2	3	3
FBXO11	80204	ENSG00000138081	117182		3	3				2	3	3
HECW2	57520	ENSG00000138411	404585		3	3				2	3	3
KIAA1109	84162	ENSG00000138688	211836		3	3				2	3	3
PPP3CA	5530	ENSG00000138814	324869		3	3				2	3	3
SUOX	6821	ENSG00000139531	9461		3	3				2	3	3
SMARCC2	6601	ENSG00000139613	27208		3	3				2	3	3
SETD1B	23067	ENSG00000139718	28647		3	3				2	3	3
PMM2	5373	ENSG00000140650	73711		3	3				2	3	3
CLTC	1213	ENSG00000141367	77272		3	3				2	3	3
SLC13A5	284111	ENSG00000141485	28658		3	3				2	3	3
TBCD	6904	ENSG00000141556	193872		3	3				2	3	3
WDR45B	56270	ENSG00000141580	33991		3	3				2	3	3
CACNA1A	773	ENSG00000141837	426583		3	3				2	3	3
SIK1	150094	ENSG00000142178	12648		3	3				2	3	3
PIGK	10026	ENSG00000142892	130441		3	3				2	3	3
KCNH1	3756	ENSG00000143473	457342		3	3				2	3	3
HAX1	10456	ENSG00000143575	3520		3	3				2	3	3
GALNT2	2590	ENSG00000143641	224132		3	3				2	3	3
DEGS1	8560	ENSG00000143753	17685		3	3				2	3	3
ARF1	375	ENSG00000143761	16504		3	3				2	3	3
AFF3	3899	ENSG00000144218	647009		3	3				2	3	3
UNC80	285175	ENSG00000144406	227468		3	3				2	3	3
AMT	275	ENSG00000145020	5907		3	3				2	3	3
EIF2B5	8893	ENSG00000145191	11089		3	3				2	3	3
TBCK	93627	ENSG00000145348	275084		3	3				2	3	3
SPATA5	166378	ENSG00000145375	396363		3	3				2	3	3
YIPF5	81555	ENSG00000145817	12552		3	3				2	3	3
RARS2	57038	ENSG00000146282	76569		3	3				2	3	3
MDH2	4191	ENSG00000146701	19457		3	3				2	3	3
CASK	8573	ENSG00000147044	408620		3	3				2	3	3
SLC16A2	6567	ENSG00000147100	112424		3	3				2	3	3
NSDHL	50814	ENSG00000147383	38762		3	3				2	3	3
PLPBP	11212	ENSG00000147471	17173		3	3				2	3	3
NTRK2	4915	ENSG00000148053	427376		3	3				2	3	3
SURF1	6834	ENSG00000148290	4918		3	3				2	3	3
CACNA1B	774	ENSG00000148408	246842		3	3				2	3	3
GLUD1	2746	ENSG00000148672	44641		3	3				2	3	3
CNNM2	54805	ENSG00000148842	171928		3	3				2	3	3
PAK1	5058	ENSG00000149269	152618		3	3				2	3	3
CNKSR2	22866	ENSG00000149970	281894		3	3				2	3	3
PTS	5805	ENSG00000150787	43588		3	3				2	3	3
CACNA1C	775	ENSG00000151067	727178		3	3				2	3	3
NGLY1	55768	ENSG00000151092	71095		3	3				2	3	3
GABRA2	2555	ENSG00000151834	231682		3	3				2	3	3
SETBP1	26040	ENSG00000152217	388337		3	3				2	3	3
EPG5	57724	ENSG00000152223	166748		3	3				2	3	3
GRIA4	2893	ENSG00000152578	372555		3	3				2	3	3
HNRNPU	3192	ENSG00000153187	23922		3	3				2	3	3
NR4A2	4929	ENSG00000153234	17911		3	3				2	3	3
SCN3A	6328	ENSG00000153253	116524		3	3				2	3	3
NUS1	116150	ENSG00000153989	35258		3	3				2	3	3
OTUD6B	51633	ENSG00000155100	16899		3	3				2	3	3
CDK19	23097	ENSG00000155111	205980		3	3				2	3	3
RMND1	55005	ENSG00000155906	53260		3	3				2	3	3
GNAQ	2776	ENSG00000156052	315714		3	3				2	3	3
TIAM1	7074	ENSG00000156299	441561		3	3				2	3	3
SCAF4	57466	ENSG00000156304	61118		3	3				2	3	3
SLC6A1	6529	ENSG00000157103	47061		3	3				2	3	3
CACNA1D	776	ENSG00000157388	484770		3	3				2	3	3
DYRK1A	1859	ENSG00000157540	160785		3	3				2	3	3
BRAF	673	ENSG00000157764	205602		3	3				2	3	3
CUL4B	8450	ENSG00000158290	98154		3	3				2	3	3
KCNB1	3745	ENSG00000158445	190903		3	3				2	3	3
ALG8	79053	ENSG00000159063	44416		3	3				2	3	3
SYNJ1	8867	ENSG00000159082	99281		3	3				2	3	3
MED27	9442	ENSG00000160563	226939		3	3				2	3	3
VPS11	55823	ENSG00000160695	14154		3	3				2	3	3
ADAR	103	ENSG00000160710	46318		3	3				2	3	3
NACC1	112939	ENSG00000160877	24285		3	3				2	3	3
AP2M1	1173	ENSG00000161203	9525		3	3				2	3	3
ACOX1	51	ENSG00000161533	37670		3	3				2	3	3
EMC10	284361	ENSG00000161671	14471		3	3				2	3	3
CLPB	81570	ENSG00000162129	149185		3	3				2	3	3
PARS2	25973	ENSG00000162396	7625		3	3				2	3	3
ALPL	249	ENSG00000162551	69013		3	3				2	3	3
KCNT2	343450	ENSG00000162687	383446		3	3				2	3	3
H3F3A	3020	ENSG00000163041	10168		3	3				2	3	3
BOLA3	388962	ENSG00000163170	12512		3	3				2	3	3
ATP1A1	476	ENSG00000163399	37593		3	3				2	3	3
RFT1	91869	ENSG00000163933	41970		3	3				2	3	3
AIMP1	9255	ENSG00000164022	33912		3	3				2	3	3
MOCS2	4338	ENSG00000164172	14384		3	3				2	3	3
NDUFAF2	91942	ENSG00000164182	209354		3	3				2	3	3
LMBRD2	92255	ENSG00000164187	53480		3	3				2	3	3
NDUFS4	4724	ENSG00000164258	122705		3	3				2	3	3
GRIK2	2898	ENSG00000164418	1118921		3	3				2	3	3
HCN1	348980	ENSG00000164588	441550		3	3				2	3	3
OXR1	55074	ENSG00000164830	482550		3	3				2	3	3
ALDH7A1	501	ENSG00000164904	64162		3	3				2	3	3
PIGA	5277	ENSG00000165195	16102		3	3				2	3	3
ATP7A	538	ENSG00000165240	139705		3	3				2	3	3
PIGO	84720	ENSG00000165282	9382		3	3				2	3	3
HEPACAM	220296	ENSG00000165478	17207		3	3				2	3	3
NSD1	64324	ENSG00000165671	168383		3	3				2	3	3
KCNC2	3747	ENSG00000166006	169762		3	3				2	3	3
AP1G1	164	ENSG00000166747	80201		3	3				2	3	3
COQ4	51117	ENSG00000167113	11528		3	3				2	3	3
TBC1D2B	23102	ENSG00000167202	93688		3	3				2	3	3
ANKRD11	29123	ENSG00000167522	222931		3	3				2	3	3
TUBA1A	7846	ENSG00000167552	4394		3	3				2	3	3
SEMA6B	10501	ENSG00000167680	39183		3	3				2	3	3
NDUFV1	4723	ENSG00000167792	6901		3	3				2	3	3
HID1	283987	ENSG00000167861	22424		3	3				2	3	3
BSCL2	26580	ENSG00000168000	20556		3	3				2	3	3
SETD5	55209	ENSG00000168137	81625		3	3				2	3	3
KIF5C	3800	ENSG00000168280	151532		3	3				2	3	3
MMADHC	27249	ENSG00000168288	18141		3	3				2	3	3
COG7	91949	ENSG00000168434	64696		3	3				2	3	3
MFF	56947	ENSG00000168958	32682		3	3				2	3	3
MAP2K1	5604	ENSG00000169032	104819		3	3				2	3	3
MECP2	4204	ENSG00000169057	115530		3	3				2	3	3
ZEB2	9839	ENSG00000169554	156693		3	3				2	3	3
UGP2	7360	ENSG00000169764	50610		3	3				2	3	3
BTD	686	ENSG00000169814	120970		3	3				2	3	3
YWHAG	7532	ENSG00000170027	32192		3	3				2	3	3
GLB1	2720	ENSG00000170266	100593		3	3				2	3	3
TRIM8	81603	ENSG00000171206	13839		3	3				2	3	3
NEUROD2	4761	ENSG00000171532	6241		3	3				2	3	3
GPHN	10243	ENSG00000171723	674396		3	3				2	3	3
PAH	5053	ENSG00000171759	121521		3	3				2	3	3
SPATA5L1	79029	ENSG00000171763	19079		3	3				2	3	3
TRAPPC12	51112	ENSG00000171853	105419		3	3				2	3	3
PTEN	5728	ENSG00000171862	109367		3	3				2	3	3
QARS	5859	ENSG00000172053	9198		3	3				2	3	3
DPAGT1	1798	ENSG00000172269	12306		3	3				2	3	3
ALG14	199857	ENSG00000172339	98546		3	3				2	3	3
GTPBP2	54676	ENSG00000172432	23948		3	3				2	3	3
HCFC1	3054	ENSG00000172534	24261		3	3				2	3	3
NBEA	26960	ENSG00000172915	730752		3	3				2	3	3
RNASEH2C	84153	ENSG00000172922	6813		3	3				2	3	3
KAT5	10524	ENSG00000172977	7608		3	3				2	3	3
COQ2	27235	ENSG00000173085	23378		3	3				2	3	3
ARV1	64801	ENSG00000173409	21752		3	3				2	3	3
CHD2	1106	ENSG00000173575	141793		3	3				2	3	3
NRROS	375387	ENSG00000174004	22310		3	3				2	3	3
PIGG	54872	ENSG00000174227	40990		3	3				2	3	3
PRPF8	10594	ENSG00000174231	34238		3	3				2	3	3
RALGAPA1	253959	ENSG00000174373	270952		3	3				2	3	3
HRAS	3265	ENSG00000174775	5079		3	3				2	3	3
PACS1	55690	ENSG00000175115	174472		3	3				2	3	3
PCCA	5095	ENSG00000175198	441422		3	3				2	3	3
EIF3F	8665	ENSG00000175390	31611		3	3				2	3	3
FOXG1	2290	ENSG00000176165	5948		3	3				2	3	3
RTTN	25914	ENSG00000176225	202695		3	3				2	3	3
GRIN1	2902	ENSG00000176884	30410		3	3				2	3	3
MTHFR	4524	ENSG00000177000	20732		3	3				2	3	3
DEAF1	10522	ENSG00000177030	62885		3	3				2	3	3
WDR73	84942	ENSG00000177082	15058		3	3				2	3	3
KCNA2	3737	ENSG00000177301	111637		3	3				2	3	3
SLC25A22	79751	ENSG00000177542	7806		3	3				2	3	3
TBL1XR1	79718	ENSG00000177565	208660		3	3				2	3	3
PIDD1	55367	ENSG00000177595	10574		3	3				2	3	3
GBA	2629	ENSG00000177628	10247		3	3				2	3	3
KCNJ10	3766	ENSG00000177807	71509		3	3				2	3	3
GLDC	2731	ENSG00000178445	113262		3	3				2	3	3
P4HTM	54681	ENSG00000178467	17264		3	3				2	3	3
MAF	4094	ENSG00000178573	14894		3	3				2	3	3
FUCA1	2517	ENSG00000179163	23213		3	3				2	3	3
PACS2	23241	ENSG00000179364	97584		3	3				2	3	3
ZBTB18	10472	ENSG00000179456	8929		3	3				2	3	3
NRXN1	9378	ENSG00000179915	1307072		3	3				2	3	3
D2HGDH	728294	ENSG00000180902	34214		3	3				2	3	3
EHMT1	79813	ENSG00000181090	251024		3	3				2	3	3
SGSH	6448	ENSG00000181523	14207		3	3				2	3	3
TSEN54	283989	ENSG00000182173	8791		3	3				2	3	3
KCNK4	50801	ENSG00000182450	8729		3	3				2	3	3
SATB1	6304	ENSG00000182568	100244		3	3				2	3	3
PLCB1	23236	ENSG00000182621	891109		3	3				2	3	3
COL18A1	80781	ENSG00000182871	108555		3	3				2	3	3
ABAT	18	ENSG00000183044	109979		3	3				2	3	3
GRIN2A	2903	ENSG00000183454	429524		3	3				2	3	3
TANGO2	128989	ENSG00000183597	50150		3	3				2	3	3
DENND5A	23258	ENSG00000184014	127134		3	3				2	3	3
KCND2	3751	ENSG00000184408	477162		3	3				2	3	3
MED12	9968	ENSG00000184634	25560		3	3				2	3	3
PURA	5813	ENSG00000185129	17842		3	3				2	3	3
RAB11B	9230	ENSG00000185236	14453		3	3				2	3	3
ATP6V0A2	23545	ENSG00000185344	49402		3	3				2	3	3
KCNQ5	56479	ENSG00000185760	577061		3	3				2	3	3
PIGP	51227	ENSG00000185808	10324		3	3				2	3	3
PCYT2	5833	ENSG00000185813	10474		3	3				2	3	3
WWOX	51741	ENSG00000186153	1113267		3	3				2	3	3
GABRA5	2558	ENSG00000186297	82297		3	3				2	3	3
TMEM222	84065	ENSG00000186501	14255		3	3				2	3	3
HPDL	84842	ENSG00000186603	1815		3	3				2	3	3
KCNJ11	3767	ENSG00000187486	24159		3	3				2	3	3
COL4A1	1282	ENSG00000187498	158194		3	3				2	3	3
GABRD	2563	ENSG00000187730	11429		3	3				2	3	3
SLC38A3	10991	ENSG00000188338	16240		3	3				2	3	3
DPYD	1806	ENSG00000188641	917257		3	3				2	3	3
ZDHHC9	51114	ENSG00000188706	40621		3	3				2	3	3
TCF4	6925	ENSG00000196628	442602		3	3				2	3	3
WNK3	65267	ENSG00000196632	165819		3	3				2	3	3
TRAPPC4	51399	ENSG00000196655	6691		3	3				2	3	3
GM2A	2760	ENSG00000196743	58290		3	3				2	3	3
SCN8A	6334	ENSG00000196876	222598		3	3				2	3	3
FLNA	2316	ENSG00000196924	26110		3	3				2	3	3
WDR45	11152	ENSG00000196998	26737		3	3				2	3	3
DYNC1H1	1778	ENSG00000197102	91870		3	3				2	3	3
SYNGAP1	8831	ENSG00000197283	34028		3	3				2	3	3
ADARB1	104	ENSG00000197381	152707		3	3				2	3	3
OGDHL	55753	ENSG00000197444	27738		3	3				2	3	3
PIGN	23556	ENSG00000197563	281863		3	3				2	3	3
SPTAN1	6709	ENSG00000197694	81104		3	3				2	3	3
PSAP	5660	ENSG00000197746	34953		3	3				2	3	3
OCLN	100506658	ENSG00000197822	65812		3	3				2	3	3
GPAA1	8733	ENSG00000197858	10812		3	3				2	3	3
SZT2	23334	ENSG00000198198	64365		3	3				2	3	3
CACNA1E	777	ENSG00000198216	495572		3	3				2	3	3
SLC9A6	10479	ENSG00000198689	73428		3	3				2	3	3
DLL1	28514	ENSG00000198719	24359		3	3				2	3	3
MTOR	2475	ENSG00000198793	156021		3	3				2	3	3
SCAMP5	192683	ENSG00000198794	64276		3	3				2	3	3
NAGA	4668	ENSG00000198951	12508		3	3				2	3	3
RORB	6096	ENSG00000198963	195842		3	3				2	3	3
SNORD118	727676	ENSG00000200463	133		3	3				2	3	3
VARS	7407	ENSG00000204394	18234		3	3				2	3	3
MBD5	55777	ENSG00000204406	495960		3	3				2	3	3
CSNK2B	1460	ENSG00000204435	5116		3	3				2	3	3
ADGRG1	9289	ENSG00000205336	54928		3	3				2	3	3
TMX2	51075	ENSG00000213593	28380		3	3				2	3	3
HEXA	3073	ENSG00000213614	35496		3	3				2	3	3
TREX1	11277	ENSG00000213689	1834		3	3				2	3	3
ALG3	10195	ENSG00000214160	7247		3	3				2	3	3
DDX3X	1654	ENSG00000215301	31124		3	3				2	3	3
VAMP2	6844	ENSG00000220205	4397		3	3				2	3	3
PET100	100131801	ENSG00000229833	2168		3	3				2	3	3
ADSL	158	ENSG00000239900	44002		3	3				2	3	3
PCDHGC4	56098	ENSG00000242419	27978		3	3				2	3	3
BCKDHA	593	ENSG00000248098	27194		3	3				2	3	3
ALG11	440138	ENSG00000253710	66841		3	3				2	3	3
TUBB3	10381	ENSG00000258947	17369		3	3				2	3	3
FRRS1L	23732	ENSG00000260230	36956		3	3				2	3	3
STRADA	92335	ENSG00000266173	59650		3	3				2	3	3
IKBKG	8517	ENSG00000269335	23847		3	3				2	3	3
GRIN2B	2904	ENSG00000273079	544060		3	3				2	3	3
PIGW	284098	ENSG00000277161	4323		3	3				2	3	3
NEU1	4758	ENSG00000204386	5246			3	3			2	3	3
ADAM22	53616	ENSG00000008277	268746		2	3				2	2	3
NCDN	23154	ENSG00000020129	9801		2	3				2	2	3
PEX3	8504	ENSG00000034693	39811		2	3				2	2	3
CUL3	8452	ENSG00000036257	115247		3	2				2	2	3
MED17	9440	ENSG00000042429	30736		2	3				2	2	3
RRM2B	50484	ENSG00000048392	34459		2	3				2	2	3
FGFR3	2261	ENSG00000068078	15579		2	3				2	2	3
ATP2B1	490	ENSG00000070961	121317		2	3				2	2	3
WDR62	284403	ENSG00000075702	50459		2	3				2	2	3
KLHL20	27252	ENSG00000076321	71751		2	3				2	2	3
FDFT1	2222	ENSG00000079459	43731		2	3				2	2	3
PIGS	94005	ENSG00000087111	18411		2	3				2	2	3
FH	2271	ENSG00000091483	22288		2	3				2	2	3
PRODH	5625	ENSG00000100033	23776		2	3				2	2	3
GSS	2937	ENSG00000100983	27595		2	3				2	2	3
MAST1	22983	ENSG00000105613	41001		2	3				2	2	3
ABCA2	20	ENSG00000107331	21681		2	3				2	2	3
PEX12	5193	ENSG00000108733	4068		2	3				2	2	3
FOXRED1	55572	ENSG00000110074	9107		2	3				2	2	3
KCNA1	3736	ENSG00000111262	8351		2	3				2	2	3
CHD4	1108	ENSG00000111642	44442		2	3				2	2	3
PEX7	5191	ENSG00000112357	91370		2	3				2	2	3
DROSHA	29102	ENSG00000113360	131702		3	2				2	2	3
CCDC88A	55704	ENSG00000115355	132053		2	3				2	2	3
SPR	6697	ENSG00000116096	4776		2	3				2	2	3
DHCR24	1718	ENSG00000116133	37568		2	3				2	2	3
MTR	4548	ENSG00000116984	126018		2	3				2	2	3
KPTN	11133	ENSG00000118162	9115		2	3				2	2	3
SATB2	23314	ENSG00000119042	201761		2	3				2	2	3
CPSF3	51692	ENSG00000119203	49450		2	3				2	2	3
GRIA2	2891	ENSG00000120251	182964		2	3				2	2	3
TSFM	10102	ENSG00000123297	25310		2	3				2	2	3
PEX6	5190	ENSG00000124587	15316		2	3				2	2	3
NUP214	8021	ENSG00000126883	109090		2	3				2	2	3
PEX1	5189	ENSG00000127980	41500		2	3				2	2	3
GTPBP3	84705	ENSG00000130299	7811		2	3				2	2	3
SCO2	9997	ENSG00000130489	#N/A	NCBI ID Manually Added	2	3				2	2	3
GCH1	2643	ENSG00000131979	60818		2	3				2	2	3
ARF3	377	ENSG00000134287	21764		2	3				2	2	3
CAPRIN1	4076	ENSG00000135387	50879		2	3				2	2	3
PARP6	56965	ENSG00000137817	31818		2	3				2	2	3
SLC5A6	8884	ENSG00000138074	13371		2	3				2	2	3
SLC39A8	64116	ENSG00000138821	180178		2	3				2	2	3
PEX5	5830	ENSG00000139197	29889		2	3				2	2	3
GCSH	2653	ENSG00000140905	14450		2	3				2	2	3
SNX27	81609	ENSG00000143376	87085		2	3				2	2	3
UBAP2L	9898	ENSG00000143569	51331		2	3				2	2	3
LNPK	80856	ENSG00000144320	78957		2	3				2	2	3
HSPD1	3329	ENSG00000144381	30153		2	3				2	2	3
EXT2	2132	ENSG00000151348	156314		2	3				2	2	3
QDPR	5860	ENSG00000151552	51945		2	3				2	2	3
CACNA2D1	781	ENSG00000153956	497512		2	3				2	2	3
TSEN2	80746	ENSG00000154743	57128		2	3				2	2	3
HLCS	3141	ENSG00000159267	241610		2	3				2	2	3
SPTBN4	57731	ENSG00000160460	110223		2	3				2	2	3
MED11	400569	ENSG00000161920	2180		2	3				2	2	3
PEX19	5824	ENSG00000162735	9541		2	3				2	2	3
GABRB1	2560	ENSG00000163288	432724		2	3				2	2	3
SNIP1	79753	ENSG00000163877	19844		3	2				2	2	3
BAP1	8314	ENSG00000163930	9000		2	3				2	2	3
PLK1	5347	ENSG00000166851	12711		2	3				2	2	3
GLYCTK	132158	ENSG00000168237	8168		2	3				2	2	3
GFM1	85476	ENSG00000168827	51054		2	3				2	2	3
CPLX1	10815	ENSG00000168993	41172		2	3				2	2	3
FRMD5	84978	ENSG00000171877	324510		2	3				2	2	3
DOLK	22845	ENSG00000175283	2073		2	3				2	2	3
LIPT2	387787	ENSG00000175536	3205		2	3				2	2	3
C2orf69	205327	ENSG00000178074	44642		2	3				2	2	3
ATP6AP2	10159	ENSG00000182220	27476		2	3				2	2	3
TRAPPC6B	122553	ENSG00000182400	22721		2	3				2	2	3
EXOC7	23265	ENSG00000182473	40560		2	3				2	2	3
ATP6V0C	527	ENSG00000185883	6266		2	3				2	2	3
TUBB	203068	ENSG00000196230	8103		2	3				2	2	3
TRRAP	8295	ENSG00000196367	172898		2	3				2	2	3
FAR1	84188	ENSG00000197601	63678		3	2				2	2	3
RNU4ATAC	100151683	ENSG00000264229	126		2	3				2	2	3
CTSF	8722	ENSG00000174080	5415		2		3			2	2	3
CACNB4	785	ENSG00000182389	266396		3				1	2	1	3
PIK3CA	5290	ENSG00000121879	91979		1	3				2	1	3
NDUFA10	4705	ENSG00000130414	133293		3	1				2	1	3
KCNH5	27133	ENSG00000140015	402573		1	3				2	1	3
AKT1	207	ENSG00000142208	26402		1	3				2	1	3
ASTN1	460	ENSG00000152092	307671		1	3				2	1	3
PRICKLE2	166336	ENSG00000163637	353240		1	3				2	1	3
SHH	6469	ENSG00000164690	12483		1	3				2	1	3
SLC6A19	340024	ENSG00000174358	23516		1	3				2	1	3
IDH2	3418	ENSG00000182054	19432		1	3				2	1	3
AGMO	392636	ENSG00000187546	361698		1	3				2	1	3
SLC32A1	140679	ENSG00000101438	4886		0	3				2	0	3
PPFIBP1	8496	ENSG00000110841	172133		0	3				2	0	3
GRM7	2917	ENSG00000196277	971532		0	3				2	0	3
GLRA2	2742	ENSG00000101958	202514		3					1	3	3
MINPP1	9562	ENSG00000107789	48586		3					1	3	3
RARS	5917	ENSG00000113643	32850		3					1	3	3
RNF113A	7737	ENSG00000125352	1258		3					1	3	3
TUBGCP2	10844	ENSG00000130640	40188		3					1	3	3
DDC	1644	ENSG00000132437	106969		3					1	3	3
PGM2L1	283209	ENSG00000165434	68117		3					1	3	3
DTYMK	1841	ENSG00000168393	11197		3					1	3	3
USP18	11274	ENSG00000184979	27279		3					1	3	3
MAGI2	9863	ENSG00000187391	1436612		3					1	3	3
ZNF335	63925	ENSG00000198026	23543		3					1	3	3
LIG3	3980	ENSG00000005156	29231			3				1	3	3
MYCBP2	23077	ENSG00000005810	284620			3				1	3	3
GABRA3	2556	ENSG00000011677	285081			3				1	3	3
POLR3B	55703	ENSG00000013503	152450			3				1	3	3
ZMYND11	10771	ENSG00000015171	124549			3				1	3	3
CXorf56	63932	ENSG00000018610	27260			3				1	3	3
LAMC3	10319	ENSG00000050555	85299			3				1	3	3
CAMK2B	816	ENSG00000058404	124558			3				1	3	3
PIGV	55650	ENSG00000060642	13605			3				1	3	3
NDST1	3340	ENSG00000070614	72393			3				1	3	3
CAMK2A	815	ENSG00000070808	70602			3				1	3	3
SLC46A1	113235	ENSG00000076351	12555			3				1	3	3
SLC1A3	6507	ENSG00000079215	91746			3				1	3	3
KCNN2	3781	ENSG00000080709	440574			3				1	3	3
OSGEP	55644	ENSG00000092094	8688			3				1	3	3
AGO1	26523	ENSG00000092847	60724			3				1	3	3
MAST3	23031	ENSG00000099308	53914			3				1	3	3
SMARCB1	6598	ENSG00000099956	51078			3				1	3	3
ZMYND8	23613	ENSG00000101040	147675			3				1	3	3
NOVA2	4858	ENSG00000104967	40310			3				1	3	3
FZR1	51343	ENSG00000105325	32023			3				1	3	3
PPP2R1A	5518	ENSG00000105568	58582			3				1	3	3
STX1A	6804	ENSG00000106089	20466			3				1	3	3
NAGLU	4669	ENSG00000108784	8208			3				1	3	3
UMPS	7372	ENSG00000114491	18840			3				1	3	3
PLXNA1	5361	ENSG00000114554	54696			3				1	3	3
EEF1B2	1933	ENSG00000114942	3343			3				1	3	3
ELOVL4	6785	ENSG00000118402	32739			3				1	3	3
MED13L	23389	ENSG00000123066	319788			3				1	3	3
GRIA3	2892	ENSG00000125675	306762			3				1	3	3
KDM5C	8242	ENSG00000126012	49139			3				1	3	3
KDM4B	23030	ENSG00000127663	184485			3				1	3	3
GNAI1	2770	ENSG00000127955	458153			3				1	3	3
TUBGCP6	85378	ENSG00000128159	27334			3				1	3	3
CAMSAP1	157922	ENSG00000130559	99059			3				1	3	3
MAP1B	4131	ENSG00000131711	102331			3				1	3	3
ANKRD17	26057	ENSG00000132466	185422			3				1	3	3
DLG4	1742	ENSG00000132535	32654			3				1	3	3
VPS4A	27183	ENSG00000132612	15589			3				1	3	3
AP4B1	10717	ENSG00000134262	11007			3				1	3	3
ISCA1	81689	ENSG00000135070	18556			3				1	3	3
TRA2B	6434	ENSG00000136527	23545			3				1	3	3
VARS2	57176	ENSG00000137411	12254			3				1	3	3
ATAD1	84896	ENSG00000138138	89849			3				1	3	3
TMTC3	160418	ENSG00000139324	57591			3				1	3	3
BCAS3	54828	ENSG00000141376	715385			3				1	3	3
TBX19	9095	ENSG00000143178	33549			3				1	3	3
TARS2	80222	ENSG00000143374	20188			3				1	3	3
ATP6V1B2	526	ENSG00000147416	29438			3				1	3	3
ESAM	90952	ENSG00000149564	9707			3				1	3	3
TMEM163	81615	ENSG00000152128	263241			3				1	3	3
PI4K2A	55361	ENSG00000155252	35763			3				1	3	3
KIF5A	3798	ENSG00000155980	40607			3				1	3	3
PHF6	84295	ENSG00000156531	55503			3				1	3	3
EIF4A2	1974	ENSG00000156976	6692			3				1	3	3
SHROOM4	57477	ENSG00000158352	227506			3				1	3	3
TRAPPC10	7109	ENSG00000160218	94243			3				1	3	3
PGAP3	93210	ENSG00000161395	25675			3				1	3	3
WDR26	80232	ENSG00000162923	51887			3				1	3	3
BSN	8927	ENSG00000164061	117072			3				1	3	3
COX11	1353	ENSG00000166260	16801			3				1	3	3
KMT2D	8085	ENSG00000167548	41819			3				1	3	3
ZNF526	116115	ENSG00000167625	7889			3				1	3	3
LETM1	3954	ENSG00000168924	44677			3				1	3	3
RAC3	5881	ENSG00000169750	2526			3				1	3	3
CHD3	1107	ENSG00000170004	27964			3				1	3	3
KCND3	3752	ENSG00000171385	219006			3				1	3	3
BPTF	2186	ENSG00000171634	158875			3				1	3	3
ACTG1	71	ENSG00000184009	14434			3				1	3	3
CLDN5	7122	ENSG00000184113	4521			3				1	3	3
SLITRK2	84631	ENSG00000185985	12027			3				1	3	3
MYT1L	23040	ENSG00000186487	542551			3				1	3	3
TSPYL1	7259	ENSG00000189241	12170			3				1	3	3
LAMA2	3908	ENSG00000196569	633428			3				1	3	3
VPS13A	23230	ENSG00000197969	244092			3				1	3	3
ZNHIT3	9326	ENSG00000273611	12681			3				1	3	3
ATP13A2	23400	ENSG00000159363	25970	Unique to PME Panel			3			1	3	3
CNTN2	6900	ENSG00000184144	35352		1	2			2	3	1	2
PIK3C2B	5287	ENSG00000133056	72177			2		2		2	2	2
MICAL1	64780	ENSG00000135596	21906			2		2		2	2	2
VPS50	55610	ENSG00000004766	128783		2	2				2	2	2
HCCS	3052	ENSG00000004961	11785		2	2				2	2	2
COX10	1352	ENSG00000006695	162246		2	2				2	2	2
HEATR5B	54497	ENSG00000008869	115989		2	2				2	2	2
POMT2	29954	ENSG00000009830	45927		2	2				2	2	2
COX15	1355	ENSG00000014919	21259		2	2				2	2	2
NDUFS1	4719	ENSG00000023228	44692		2	2				2	2	2
TNK2	10188	ENSG00000061938	48581		2	2				2	2	2
TRIP13	9319	ENSG00000071539	26473		2	2				2	2	2
FAM50A	9130	ENSG00000071859	6513		2	2				2	2	2
SDHA	6389	ENSG00000073578	38779		2	2				2	2	2
NSF	4905	ENSG00000073969	167010		2	2				2	2	2
NECAP1	25977	ENSG00000089818	20942		2	2				2	2	2
COG4	25839	ENSG00000103051	42992		2	2				2	2	2
HOXA1	3198	ENSG00000105991	3007		2	2				2	2	2
TMEM106B	54664	ENSG00000106460	32097		2	2				2	2	2
MANBA	4126	ENSG00000109323	130224		2	2				2	2	2
LMNB1	4001	ENSG00000113368	60397		2	2				2	2	2
NDUFS7	374291	ENSG00000115286	12062		2	2				2	2	2
GLS	2744	ENSG00000115419	84731		2	2				2	2	2
RAB3GAP1	22930	ENSG00000115839	124378		2	2				2	2	2
DNAJC6	9829	ENSG00000116675	167652		2	2				2	2	2
SLC35A3	23443	ENSG00000117620	66283		2	2				2	2	2
RAB3GAP2	25782	ENSG00000118873	124236		2	2				2	2	2
COQ6	51004	ENSG00000119723	13744		2	2				2	2	2
RNF2	6045	ENSG00000121481	57077		2	2				2	2	2
NDUFAF4	29078	ENSG00000123545	8576		2	2				2	2	2
TBC1D20	128637	ENSG00000125875	38970		2	2				2	2	2
ST3GAL3	6487	ENSG00000126091	225341		2	2				2	2	2
COLGALT1	79709	ENSG00000130309	27513		2	2				2	2	2
NDUFA2	4695	ENSG00000131495	9031		2	2				2	2	2
TRAF7	84231	ENSG00000131653	22431		2	2				2	2	2
SCO1	6341	ENSG00000133028	25901		2	2				2	2	2
COG6	57511	ENSG00000133103	136038		2	2				2	2	2
LARGE1	9215	ENSG00000133424	760615		2	2				2	2	2
PSAT1	29968	ENSG00000135069	32968		2	2				2	2	2
SYNCRIP	10492	ENSG00000135316	36284		2	2				2	2	2
SLC31A1	1317	ENSG00000136868	42948		2	2				2	2	2
DPM2	8818	ENSG00000136908	2755		2	2				2	2	2
SIX3	6496	ENSG00000138083	4369		2	2				2	2	2
LYST	1130	ENSG00000143669	222683		2	2				2	2	2
NDUFS6	4726	ENSG00000145494	14641		2	2				2	2	2
PSPH	5723	ENSG00000146733	40553		2	2				2	2	2
VLDLR	7436	ENSG00000147852	38874		2	2				2	2	2
NUBPL	80224	ENSG00000151413	371268		2	2				2	2	2
ATP5A1	498	ENSG00000152234	24086		2	2				2	2	2
JAKMIP1	152789	ENSG00000152969	174392		2	2				2	2	2
RPIA	22934	ENSG00000153574	59256		2	2				2	2	2
FUK	197258	ENSG00000157353	25679		2	2				2	2	2
NDUFS2	4720	ENSG00000158864	17619		2	2				2	2	2
SLC45A1	50651	ENSG00000162426	26053		2	2				2	2	2
SUCLG1	8802	ENSG00000163541	36517		2	2				2	2	2
SLC35A1	10559	ENSG00000164414	41713		2	2				2	2	2
PDSS2	57107	ENSG00000164494	307002		2	2				2	2	2
OTX2	5015	ENSG00000165588	16788		2	2				2	2	2
HPRT1	3251	ENSG00000165704	60348		2	2				2	2	2
YIF1B	90522	ENSG00000167645	13715		2	2				2	2	2
PTF1A	256297	ENSG00000168267	1933		2	2				2	2	2
OTUD7A	161725	ENSG00000169918	395391		2	2				2	2	2
EMX2	2018	ENSG00000170370	7101		2	2				2	2	2
TMEM70	54968	ENSG00000175606	10346		2	2				2	2	2
NDUFAF3	25915	ENSG00000178057	3036		2	2				2	2	2
FKRP	79147	ENSG00000181027	30942		2	2				2	2	2
CDC42BPB	9578	ENSG00000198752	125169		2	2				2	2	2
RUSC2	9853	ENSG00000198853	71787		2	2				2	2	2
KIF1BP	26128	ENSG00000198954	54741		2	2				2	2	2
COG8	84342	ENSG00000213380	19443		2	2				2	2	2
ADAT3	113179	ENSG00000213638	8048		2	2				2	2	2
ISPD	729920	ENSG00000214960	414979		2	2				2	2	2
EFHC1	114327	ENSG00000096093	167763		2	1				2	1	2
RAB11A	8766	ENSG00000103769	165935		2	1				2	1	2
BET1	10282	ENSG00000105829	41620		1	2				2	1	2
NDP	4693	ENSG00000124479	24619		2	1				2	1	2
AARS2	57505	ENSG00000124608	14616		1	2				2	1	2
GATAD2B	57459	ENSG00000143614	134330		1	2				2	1	2
GUF1	60558	ENSG00000151806	22508		2	1				2	1	2
ADGRV1	84059	ENSG00000164199	635093		1	2				2	1	2
RALGAPB	57148	ENSG00000170471	106043		1	2				2	1	2
TUBA8	51807	ENSG00000183785	36583		2	1				2	1	2
RYR3	6263	ENSG00000198838	555159		1	2				2	1	2
STARD7	56910	ENSG00000084090	23968		2	0				2	0	2
DALRD3	55152	ENSG00000178149	6805		0	2				2	0	2
CCDC88C	440193	ENSG00000015133	146521		2					1	2	2
SARS	6301	ENSG00000031698	24264		2					1	2	2
XK	7504	ENSG00000047597	46339		2					1	2	2
EIF2AK2	5610	ENSG00000055332	58312		2					1	2	2
ADD1	118	ENSG00000087274	86232		2					1	2	2
TELO2	9894	ENSG00000100726	17113		2					1	2	2
AIMP2	7965	ENSG00000106305	14579		2					1	2	2
GLI3	2737	ENSG00000106571	303151		2					1	2	2
ZMIZ1	57178	ENSG00000108175	247553		2					1	2	2
LMAN2L	81562	ENSG00000114988	34135		2					1	2	2
DPH5	51611	ENSG00000117543	36465		2					1	2	2
ZMYM2	7750	ENSG00000121741	133152		2					1	2	2
BLOC1S1	2647	ENSG00000135441	4049		2					1	2	2
CYP27A1	1593	ENSG00000135929	33544		2					1	2	2
KATNB1	10300	ENSG00000140854	21505		2					1	2	2
ASXL3	80816	ENSG00000141431	172976		2					1	2	2
UFC1	51506	ENSG00000143222	6080		2					1	2	2
LIPT1	51601	ENSG00000144182	8202		2					1	2	2
GLRA1	2741	ENSG00000145888	102338		2					1	2	2
RANBP2	5903	ENSG00000153201	66328		2					1	2	2
PEX10	5192	ENSG00000157911	9833		2					1	2	2
LSS	4047	ENSG00000160285	40683		2					1	2	2
PEX13	5194	ENSG00000162928	34765		2					1	2	2
PEX2	5828	ENSG00000164751	20786		2					1	2	2
CSNK1G1	53944	ENSG00000169118	190648		2					1	2	2
TSEN34	79042	ENSG00000170892	4598		2					1	2	2
TANC2	26115	ENSG00000170921	461468		2					1	2	2
DHCR7	1717	ENSG00000172893	24675		2					1	2	2
CTU2	348180	ENSG00000174177	8913		2					1	2	2
PLA2G6	8398	ENSG00000184381	103283		2					1	2	2
PCLO	27445	ENSG00000186472	408918		2					1	2	2
USP7	7874	ENSG00000187555	83231		2					1	2	2
TET3	200424	ENSG00000187605	123266		2					1	2	2
CACNA1H	8912	ENSG00000196557	68665		2					1	2	2
TXNRD1	7296	ENSG00000198431	134528		2					1	2	2
RYR2	6262	ENSG00000198626	791804		2					1	2	2
TSEN15	116461	ENSG00000198860	72327		2					1	2	2
DHX16	8449	ENSG00000204560	19887		2					1	2	2
ATP5O	539	ENSG00000241837	12361		2					1	2	2
POLG2	11232	ENSG00000256525	19269		2					1	2	2
PGM3	5238	ENSG00000013375	46612			2				1	2	2
MDH1	4190	ENSG00000014641	18588			2				1	2	2
SPEN	23013	ENSG00000065526	104361			2				1	2	2
OTUD5	55593	ENSG00000068308	36362			2				1	2	2
ADGRL1	22859	ENSG00000072071	58444			2				1	2	2
NAA10	8260	ENSG00000102030	5855			2				1	2	2
RBL2	5934	ENSG00000103479	57671			2				1	2	2
CPT1A	1374	ENSG00000110090	89790			2				1	2	2
THG1L	54974	ENSG00000113272	10029			2				1	2	2
NDUFA8	4702	ENSG00000119421	15721			2				1	2	2
MAPK8IP3	23162	ENSG00000138834	64185			2				1	2	2
PGAP2	27315	ENSG00000148985	28647			2				1	2	2
TCEAL1	9338	ENSG00000172465	2249			2				1	2	2
NDUFV2	4729	ENSG00000178127	31715			2				1	2	2
POU3F3	5455	ENSG00000198914	5287			2				1	2	2
PPP1CB	5500	ENSG00000213639	51300			2				1	2	2
DHFR	1719	ENSG00000228716	28757			2				1	2	2
SCN9A	6335	ENSG00000169432	180816		1	1		1	1	4	1	1
SLC7A6OS	84138	ENSG00000103061	26443		1	1	1			3	1	1
CASR	846	ENSG00000036828	107961		1				1	2	1	1
FIG4	9896	ENSG00000112367	187489		1	1				2	1	1
CLCN2	1181	ENSG00000114859	15465		1	1				2	1	1
CAMLG	819	ENSG00000164615	13662		1	1				2	1	1
CCDC186	55088	ENSG00000165813	53370		1	1				2	1	1
CHRM1	1128	ENSG00000168539	13128		1	1				2	1	1
NDUFA11	126328	ENSG00000174886	12730		1	1				2	1	1
ADRA2B	151	ENSG00000274286	3695		1	1				2	1	1
AFG3L2	10939	ENSG00000141385	48283			1	1			2	1	1
UNC13B	10497	ENSG00000198722	243346		0	1				2	0	1
CLCN6	1185	ENSG00000011021	41983		1					1	1	1
ZIC2	7546	ENSG00000043355	4981		1					1	1	1
GAL	51083	ENSG00000069482	7396		1					1	1	1
PCDHB4	56131	ENSG00000081818	3805		1					1	1	1
BCORL1	63035	ENSG00000085185	76964		1					1	1	1
FTL	2512	ENSG00000087086	1570		1					1	1	1
TXN2	25828	ENSG00000100348	14594		1					1	1	1
CSNK2A1	1457	ENSG00000101266	71337		1					1	1	1
SRPX2	27286	ENSG00000102359	31593		1					1	1	1
MAPK10	5602	ENSG00000109339	604618		1					1	1	1
GLRB	2743	ENSG00000109738	95965		1					1	1	1
KMT5B	51111	ENSG00000110066	58989		1					1	1	1
CBL	867	ENSG00000110395	107628		1					1	1	1
NID1	4811	ENSG00000116962	89279		1					1	1	1
CCND2	894	ENSG00000118971	35582		1					1	1	1
ALG2	85365	ENSG00000119523	5517		1					1	1	1
STIL	6491	ENSG00000123473	64753		1					1	1	1
MATN4	8785	ENSG00000124159	15084		1					1	1	1
SLC25A19	60386	ENSG00000125454	16529		1					1	1	1
INO80	54617	ENSG00000128908	137400		1					1	1	1
SEC31A	22872	ENSG00000138674	82657		1					1	1	1
EIF2A	83939	ENSG00000144895	39338		1					1	1	1
RUBCN	9711	ENSG00000145016	80860		1					1	1	1
CRH	1392	ENSG00000147571	2088		1					1	1	1
CAMK2G	818	ENSG00000148660	62090		1					1	1	1
SCN2B	6327	ENSG00000149575	13833		1					1	1	1
SEC24D	9871	ENSG00000150961	115860		1					1	1	1
TUBA3E	112714	ENSG00000152086	6694		1					1	1	1
PRDM8	56978	ENSG00000152784	20450		1					1	1	1
MCM3AP	8888	ENSG00000160294	51164		1					1	1	1
SLC6A5	9152	ENSG00000165970	59691		1					1	1	1
GATM	2628	ENSG00000171766	41203		1					1	1	1
GNB2	2783	ENSG00000172354	5607		1					1	1	1
MYO1H	283446	ENSG00000174527	107623		1					1	1	1
LMNB2	84823	ENSG00000176619	29321		1					1	1	1
TGIF1	7050	ENSG00000177426	48370		1					1	1	1
ALG12	79087	ENSG00000182858	18209		1					1	1	1
PTCH1	5727	ENSG00000185920	74077		1					1	1	1
DMBX1	127343	ENSG00000197587	26380		1					1	1	1
MT-CO3	4514	ENSG00000198938	783		1					1	1	1
PSMB8	5696	ENSG00000204264	3962		1					1	1	1
MT-TL1	4567	ENSG00000209082	74	NCBI ID Manually Added	1					1	1	1
NRAS	4893	ENSG00000213281	12302		1					1	1	1
RNH1	6050	ENSG00000023191	12788			1				1	1	1
ALX4	60529	ENSG00000052850	49699			1				1	1	1
U2AF2	11338	ENSG00000063244	20570			1				1	1	1
NOTCH3	4854	ENSG00000074181	41957			1				1	1	1
SLC4A4	8671	ENSG00000080493	509420			1				1	1	1
KIF4A	24137	ENSG00000090889	130782			1				1	1	1
CWF19L1	55280	ENSG00000095485	35382			1				1	1	1
ZDHHC15	158866	ENSG00000102383	155075			1				1	1	1
ODC1	4953	ENSG00000115758	8359			1				1	1	1
DARS2	55157	ENSG00000117593	34155			1				1	1	1
BCL11A	53335	ENSG00000119866	103947			1				1	1	1
EXOSC8	11340	ENSG00000120699	27065			1				1	1	1
AGO3	192669	ENSG00000126070	141782			1				1	1	1
SMARCA4	6597	ENSG00000127616	118494			1				1	1	1
CCM2	83605	ENSG00000136280	76994			1				1	1	1
HCN4	10021	ENSG00000138622	49099			1				1	1	1
TRPC3	7222	ENSG00000138741	77579			1				1	1	1
ALG10	84920	ENSG00000139133	7226			1				1	1	1
KCNN3	3782	ENSG00000143603	172826			1				1	1	1
GABRA6	2559	ENSG00000145863	155530			1				1	1	1
OGT	8473	ENSG00000147162	42805			1				1	1	1
GABRG1	2565	ENSG00000163285	88285			1				1	1	1
TRAPPC2L	51693	ENSG00000167515	6466			1				1	1	1
KCNAB3	9196	ENSG00000170049	7997			1				1	1	1
DAB1	1600	ENSG00000173406	1551956			1				1	1	1
KCTD13	253980	ENSG00000174943	21224			1				1	1	1
NDUFA6	4700	ENSG00000184983	5358			1				1	1	1
KPNA7	402569	ENSG00000185467	76503			1				1	1	1
SV2B	9899	ENSG00000185518	202615			1				1	1	1
NAT8L	339983	ENSG00000185818	9762			1				1	1	1
DNAH14	127602	ENSG00000185842	503030			1				1	1	1
SLC22A5	6584	ENSG00000197375	25903			1				1	1	1
OSTC	58505	ENSG00000198856	17235			1				1	1	1
GABBR1	2550	ENSG00000204681	78347			1				1	1	1
CSNK1E	1454	ENSG00000213923	27393			1				1	1	1
SAMD12	401474	ENSG00000177570	432657		0	0				2	0	0
PABPC1	26986	ENSG00000070756	36993		0					1	0	0
ENTPD1	953	ENSG00000138185	165487		0					1	0	0
CRELD1	78987	ENSG00000163703	11620		0					1	0	0

## Sheet: Sup 3
Supplementary Table 3:	The total number of variants for each gene in the epilepsy gene list
Gene-Symbol	NCBI ID	ENSG ID	Classification	2018-04-01	2018-05-01	2018-06-01	2018-07-01	2018-08-01	2018-09-01	2018-10-01	2018-11-01	2018-12-01	2019-01-01	2019-02-01	2019-03-01	2019-04-01	2019-05-01	2019-06-01	2019-07-01	2019-08-01	2019-09-01	2019-10-01	2019-11-01	2019-12-01	2020-01-01	2020-02-01	2020-03-01	2020-04-01	2020-05-01	2020-06-01	2020-07-01	2020-08-01	2020-09-01	2020-10-01	2020-11-01	2020-12-01	2021-01-01	2021-02-01	2021-03-01	2021-04-01	2021-05-01	2021-06-01	2021-07-01	2021-08-01	2021-09-01	2021-10-01	2021-11-01	2021-12-01	2022-01-01
AARS1	16	ENSG00000090861	3	194	241	242	242	245	245	245	278	278	278	282	282	283	284	284	284	336	338	338	338	338	389	401	401	430	431	431	479	479	480	481	481	483	483	486	486	531	531	551	574	580	619	619	622	635	635
ABAT	18	ENSG00000183044	3	168	184	184	184	186	186	186	197	197	199	206	206	207	207	207	207	227	243	243	243	243	265	265	265	288	288	288	345	345	346	346	352	352	352	352	352	380	380	390	405	407	414	414	414	417	417
ABCA2	20	ENSG00000107331	3	41	45	45	45	45	45	45	46	46	46	54	54	54	54	54	54	55	58	58	58	58	93	93	93	98	98	98	98	98	99	99	100	101	101	101	101	106	106	108	108	109	123	123	125	130	130
ACOX1	51	ENSG00000161533	3	135	135	135	135	139	139	139	145	145	145	147	147	148	148	148	148	150	152	152	152	152	183	183	183	190	190	190	254	254	255	256	257	258	258	261	261	265	265	311	347	352	383	383	384	388	388
ACTG1	71	ENSG00000184009	3	147	187	187	187	188	208	208	210	210	212	219	219	219	219	220	220	223	226	226	226	226	251	254	254	255	256	256	258	258	260	261	261	264	264	266	266	268	268	272	272	276	330	330	335	347	347
ADAR	103	ENSG00000160710	3	127	140	140	140	140	140	140	150	150	153	155	155	155	155	155	155	176	176	177	177	177	217	221	221	238	239	239	313	313	315	316	316	318	318	320	320	377	377	402	424	434	465	465	468	471	471
ADARB1	104	ENSG00000197381	3	73	73	73	73	74	74	74	77	77	77	83	83	84	85	85	85	86	91	91	91	91	94	94	94	101	106	106	106	106	107	108	111	111	111	111	111	111	111	111	111	111	112	112	112	113	113
ADSL	158	ENSG00000239900	3	147	165	165	165	165	165	165	172	172	173	176	177	179	179	179	179	211	212	212	212	212	224	226	226	247	247	247	275	275	276	276	279	281	281	281	281	316	316	326	348	348	363	363	365	368	368
AP1G1	164	ENSG00000166747	3	24	26	26	26	26	26	26	29	29	29	34	34	34	34	34	34	34	34	34	34	34	35	35	35	36	36	36	37	37	37	37	37	37	37	37	37	37	37	37	37	37	37	37	42	43	43
AKT1	207	ENSG00000142208	3	117	140	140	140	140	140	140	156	156	156	165	165	167	167	167	167	182	187	187	187	187	226	226	226	246	246	246	266	266	266	266	269	269	269	269	269	293	293	305	328	332	379	379	379	380	380
ALPL	249	ENSG00000162551	3	146	154	154	154	204	207	207	211	211	217	219	220	221	221	224	224	231	233	233	233	233	264	267	267	282	283	283	319	319	327	327	328	329	329	342	342	360	360	439	483	493	557	557	561	575	575
AMPD2	271	ENSG00000116337	3	38	40	40	40	40	40	40	43	43	43	47	48	49	49	49	49	54	55	55	55	55	82	82	82	86	87	87	94	94	98	98	98	99	99	99	99	107	107	119	123	126	165	165	167	172	172
AMT	275	ENSG00000145020	3	68	78	78	78	112	112	112	115	115	116	118	119	120	120	120	120	135	135	135	135	135	156	157	157	171	172	172	206	206	206	206	208	210	210	215	215	227	227	277	308	308	317	317	318	321	321
ARF1	375	ENSG00000143761	3	23	23	23	23	23	23	23	28	28	28	31	31	31	32	32	32	34	38	38	38	38	38	38	38	41	41	41	42	42	42	42	42	42	42	42	42	44	44	44	44	44	44	44	44	45	45
ARF3	377	ENSG00000134287	3	6	6	6	6	6	6	6	8	8	8	11	11	11	11	11	11	11	11	11	11	11	12	12	12	12	12	12	12	12	12	12	13	13	13	13	13	14	14	14	14	14	15	15	15	16	16
ARG1	383	ENSG00000118520	3	42	50	50	50	78	78	78	84	84	84	87	87	88	89	89	89	96	97	97	97	97	116	116	116	122	123	123	132	132	132	132	132	132	132	133	133	155	155	191	214	216	230	230	234	234	234
ASAH1	427	ENSG00000104763	3	140	143	146	146	150	152	152	157	157	157	161	162	163	164	164	164	194	196	200	203	203	225	266	266	267	267	267	304	304	304	304	306	306	306	308	308	320	320	322	326	338	413	413	417	420	420
ASNS	440	ENSG00000070669	3	32	35	39	39	39	39	39	40	40	40	43	44	44	44	46	46	51	52	52	52	52	83	84	84	92	93	93	96	96	96	98	98	101	101	107	107	110	110	152	186	187	231	231	234	245	245
ASPA	443	ENSG00000108381	3	85	87	87	87	115	115	115	118	118	119	125	125	126	127	127	127	131	133	133	133	133	156	157	157	168	169	169	175	175	176	176	177	178	178	180	180	181	181	201	228	230	244	244	244	245	245
ASTN1	460	ENSG00000152092	3	17	17	19	19	19	19	19	21	21	21	25	25	26	26	27	27	27	28	28	28	28	29	30	30	32	32	32	32	32	32	32	34	34	34	34	34	35	35	35	35	35	35	35	35	35	35
ATP1A1	476	ENSG00000163399	3	11	11	11	11	16	16	16	17	17	17	22	22	23	23	23	23	23	27	27	27	27	30	31	31	31	32	32	34	34	34	34	34	34	34	36	36	39	39	39	39	43	73	73	77	86	86
ATP1A2	477	ENSG00000018625	3	282	326	326	326	330	330	330	356	356	358	363	365	367	367	367	367	411	413	413	414	414	443	443	443	464	468	468	534	534	534	535	537	539	539	546	546	600	600	623	648	654	702	702	706	726	726
ATP1A3	478	ENSG00000105409	3	182	207	207	207	207	207	207	223	223	224	228	228	232	232	232	232	253	255	255	255	255	323	330	330	355	356	356	402	402	405	406	407	408	408	408	408	454	454	499	541	546	595	595	597	625	625
ATP2B1	490	ENSG00000070961	3	5	5	5	5	5	5	5	6	6	6	8	8	8	8	8	8	8	9	9	9	9	15	15	15	16	16	16	16	16	16	16	17	17	17	17	17	17	17	17	17	17	17	17	17	17	17
ALDH7A1	501	ENSG00000164904	3	264	285	285	285	285	285	285	307	307	311	312	313	314	316	316	316	374	375	375	375	375	396	396	396	432	435	435	497	497	498	498	498	498	498	498	498	527	527	548	559	561	606	606	609	619	619
ATP6V1A	523	ENSG00000114573	3	22	24	28	28	28	28	28	31	31	31	33	33	33	33	33	33	33	33	33	33	33	40	41	41	41	41	41	46	46	46	46	47	48	48	51	51	56	56	56	57	60	75	75	75	79	79
ATP6V1B2	526	ENSG00000147416	3	61	62	62	62	62	62	62	66	66	66	68	68	69	70	70	70	71	75	75	75	75	88	88	88	89	89	89	92	92	92	92	93	93	93	94	94	96	96	95	95	97	112	112	112	115	115
ATP6V0C	527	ENSG00000185883	3	27	27	27	27	27	27	27	30	30	30	35	35	36	36	36	36	36	38	38	38	38	38	38	38	38	39	39	39	39	39	40	41	41	41	41	41	42	42	42	42	43	43	43	43	43	43
ATP6V0A1	535	ENSG00000033627	3	7	7	7	7	7	8	8	9	9	9	11	11	11	11	11	11	11	13	13	13	13	14	14	14	14	14	14	14	14	14	14	14	14	14	14	14	14	14	14	14	14	14	14	14	15	15
ATP7A	538	ENSG00000165240	3	358	394	394	394	398	398	398	426	426	429	441	441	443	444	444	444	484	492	493	493	493	544	547	547	568	569	569	602	602	606	606	607	607	607	611	611	656	656	735	833	840	876	876	877	897	897
ATRX	546	ENSG00000085224	3	334	377	377	377	381	383	383	425	425	428	441	441	442	443	447	447	476	485	486	486	486	575	579	579	612	613	613	651	651	657	659	663	668	668	680	680	743	743	851	1015	1019	1072	1072	1074	1103	1103
KIF1A	547	ENSG00000130294	3	431	528	528	528	530	530	530	596	596	597	604	604	609	609	609	609	741	742	742	743	743	853	860	860	907	915	915	1037	1037	1054	1056	1059	1064	1064	1071	1071	1150	1150	1216	1247	1255	1398	1398	1405	1441	1441
BCKDHA	593	ENSG00000248098	3	130	143	143	143	166	166	166	167	167	167	169	171	171	171	172	172	181	182	182	182	182	211	212	212	217	218	218	254	254	254	254	255	260	260	263	263	270	270	325	360	362	379	379	379	384	384
BCKDHB	594	ENSG00000083123	3	171	181	181	181	209	209	209	213	213	215	221	222	223	223	223	223	234	240	240	240	240	268	268	268	281	281	281	319	319	319	319	319	325	325	333	333	341	341	374	414	417	444	444	447	448	448
HCN2	610	ENSG00000099822	3	25	26	26	26	26	26	26	27	27	27	38	38	38	38	38	38	38	39	39	39	39	50	50	50	53	53	53	55	55	55	55	58	60	60	61	61	62	62	62	62	64	78	78	78	90	90
BCS1L	617	ENSG00000074582	3	84	91	92	92	117	117	117	120	120	121	123	123	124	126	126	126	139	140	140	140	140	162	163	163	165	167	167	172	172	172	172	174	174	174	174	174	178	178	215	237	238	246	246	246	249	249
BRAF	673	ENSG00000157764	3	325	347	347	347	347	372	372	380	380	382	388	388	389	389	393	393	407	409	410	410	410	432	432	432	444	444	444	484	484	486	488	490	491	491	492	492	507	507	518	526	533	594	594	599	618	618
BTD	686	ENSG00000169814	3	252	256	256	256	292	292	292	317	317	318	322	325	325	326	326	326	334	334	334	334	334	363	366	366	372	372	372	386	386	371	371	371	370	370	373	373	381	381	412	434	434	450	450	450	366	366
CACNA1A	773	ENSG00000141837	3	593	707	707	707	718	721	721	851	851	858	862	864	872	872	873	873	1035	1038	1039	1039	1039	1151	1179	1179	1253	1269	1269	1369	1369	1385	1386	1393	1403	1403	1432	1432	1576	1576	1669	1754	1766	1944	1944	1963	2047	2047
CACNA1B	774	ENSG00000148408	3	65	68	68	68	68	69	69	75	75	75	86	86	86	86	86	86	91	101	102	102	102	159	161	161	164	166	166	166	166	168	170	170	171	171	173	173	181	181	185	185	192	275	275	282	351	351
CACNA1C	775	ENSG00000151067	3	706	822	823	823	827	828	828	890	890	891	898	899	902	902	910	910	1037	1043	1043	1044	1044	1238	1245	1245	1290	1294	1294	1229	1229	1229	1236	1243	1245	1245	1249	1249	1354	1354	1426	1499	1505	1621	1621	1623	1658	1658
CACNA1D	776	ENSG00000157388	3	59	104	104	104	105	105	105	105	105	108	110	110	111	111	113	113	139	140	140	140	140	191	191	191	191	191	191	196	196	201	201	201	203	203	204	204	210	210	218	218	231	432	432	438	477	477
CACNA1E	777	ENSG00000198216	3	34	39	40	40	40	40	40	40	40	40	45	46	46	46	47	47	47	48	48	48	48	62	62	62	64	67	67	71	71	73	73	76	79	79	80	80	86	86	90	102	115	259	259	346	410	410
CACNA2D1	781	ENSG00000153956	3	89	145	145	145	146	146	146	154	154	154	159	159	159	159	159	159	201	204	204	204	204	213	215	215	224	224	224	233	233	233	233	234	234	234	234	234	249	249	259	285	289	343	343	351	390	390
CACNB4	785	ENSG00000182389	3	167	176	176	176	176	176	176	186	186	186	189	189	189	190	190	190	196	196	196	196	196	206	206	206	215	215	215	262	262	262	262	262	262	262	265	265	278	278	281	286	290	297	297	299	300	300
CAD	790	ENSG00000084774	3	27	30	30	30	30	30	30	30	30	44	47	47	47	47	47	47	48	48	48	48	48	133	139	139	141	142	142	145	145	146	146	146	150	150	151	151	168	168	169	169	173	213	213	216	218	218
CAMK2A	815	ENSG00000070808	3	21	21	21	21	21	24	24	24	24	24	26	27	27	27	27	27	28	28	28	28	28	30	30	30	30	32	32	33	33	35	35	35	37	37	37	37	40	40	40	41	42	50	50	51	56	56
CAMK2B	816	ENSG00000058404	3	28	28	28	28	28	30	30	30	30	30	42	42	42	42	42	42	42	43	43	43	43	44	45	45	45	45	45	46	46	47	47	49	53	53	54	54	61	61	61	62	63	76	76	78	88	88
SCARB2	950	ENSG00000138760	3	103	129	129	129	129	129	129	145	145	151	154	154	154	154	154	154	186	188	188	188	188	200	201	201	212	212	212	226	226	226	226	229	229	229	230	230	262	262	275	289	292	324	324	326	328	328
CHD2	1106	ENSG00000173575	3	301	392	394	394	399	402	402	452	452	453	458	462	466	466	468	468	575	578	578	578	578	629	639	639	706	709	709	769	769	779	778	793	806	806	792	792	889	889	956	1018	1023	1118	1118	1126	1163	1163
CHD3	1107	ENSG00000170004	3	17	21	21	21	22	23	23	46	46	46	49	49	49	49	49	49	50	51	51	51	51	62	63	63	64	66	66	70	70	73	74	77	81	81	82	82	89	89	91	91	95	110	110	114	141	141
CHD4	1108	ENSG00000111642	3	45	48	48	48	48	48	48	52	52	52	55	57	61	61	63	63	63	66	66	66	66	114	114	114	117	117	117	122	122	126	127	134	140	140	142	142	159	159	160	162	163	167	167	170	190	190
CHKA	1119	ENSG00000110721	3	6	6	6	6	6	6	6	6	6	6	8	8	8	8	8	8	8	9	9	9	9	9	9	9	10	10	10	10	10	10	10	10	10	10	10	10	12	12	12	12	12	12	12	12	17	17
CHRNA2	1135	ENSG00000120903	3	260	288	288	288	290	290	290	307	307	308	310	310	312	314	314	314	350	352	352	352	352	371	374	374	398	399	399	441	441	441	441	442	442	442	443	443	482	482	494	514	514	530	530	533	540	540
CHRNA4	1137	ENSG00000101204	3	274	317	317	317	318	318	318	356	356	358	363	363	365	365	366	366	420	422	422	422	422	448	448	448	483	484	484	522	522	522	522	525	526	526	527	527	589	589	615	638	645	712	712	720	743	743
CHRNB2	1141	ENSG00000160716	3	153	167	167	167	167	167	167	188	188	189	191	191	191	191	191	191	212	212	212	212	212	235	238	238	246	247	247	296	296	296	297	297	297	297	298	298	320	320	338	355	356	371	371	372	377	377
AP2M1	1173	ENSG00000161203	3	27	27	27	27	27	27	27	29	29	29	32	32	32	32	32	32	32	33	33	33	33	34	34	34	36	36	36	36	36	36	36	37	38	38	38	38	38	38	39	40	40	45	45	46	47	47
CLCN3	1182	ENSG00000109572	3	41	42	42	42	43	43	43	47	47	47	53	53	53	53	53	53	53	62	62	62	62	62	62	62	63	63	63	64	64	64	64	65	66	66	67	67	68	68	68	68	68	75	75	76	76	76
CLCN4	1183	ENSG00000073464	3	189	194	194	194	199	199	199	206	206	206	217	217	220	220	221	221	226	233	233	233	233	292	294	294	316	317	317	328	328	330	331	334	338	338	341	341	364	364	383	418	421	462	462	464	479	479
TPP1	1200	ENSG00000166340	3	236	265	266	266	298	300	300	318	318	319	321	322	323	323	323	323	361	361	361	361	361	391	394	394	418	420	420	478	478	480	480	481	482	482	495	495	532	532	586	623	626	638	638	638	645	645
CLN3	1201	ENSG00000188603	3	274	296	296	296	310	311	311	335	335	335	339	339	339	339	340	340	376	380	380	380	380	412	414	414	443	446	446	484	484	489	489	493	495	495	496	496	529	529	598	642	643	671	671	672	682	682
CLN5	1203	ENSG00000102805	3	193	214	214	214	237	237	237	250	250	251	254	255	255	255	256	256	276	278	278	278	278	296	296	296	312	312	312	351	351	352	352	352	353	353	358	358	375	375	404	427	427	442	442	443	449	449
CLTC	1213	ENSG00000141367	3	22	33	33	33	34	35	35	35	35	35	38	39	40	40	40	40	40	43	43	43	43	46	49	49	56	57	57	59	59	60	61	62	70	70	70	70	73	73	75	78	79	89	89	90	102	102
COL4A1	1282	ENSG00000187498	3	292	307	307	307	313	314	314	329	329	338	345	345	348	349	349	349	351	361	361	361	361	413	424	424	431	443	443	485	485	491	492	498	504	504	512	512	525	525	534	544	561	767	767	784	837	837
COL4A2	1284	ENSG00000134871	3	240	244	244	244	248	249	249	256	256	257	266	266	268	270	271	271	279	279	279	279	279	325	329	329	337	339	339	400	400	401	401	406	407	407	410	410	420	420	423	435	452	730	730	732	764	764
COX11	1353	ENSG00000166260	3	10	10	10	10	10	10	10	10	10	10	12	12	12	12	12	12	12	12	12	12	12	12	12	12	12	12	12	12	12	12	12	12	12	12	12	12	12	12	12	12	12	12	12	12	12	12
CREBBP	1387	ENSG00000005339	3	344	389	389	389	392	393	393	460	460	476	493	490	495	495	496	496	510	515	515	515	515	666	671	671	694	699	699	730	730	742	748	755	766	766	767	767	788	788	805	809	825	943	943	948	1012	1012
CSNK2B	1460	ENSG00000204435	3	8	12	12	12	12	12	12	14	14	14	18	18	19	19	19	19	19	21	21	21	21	28	30	30	31	33	33	35	35	36	36	37	41	41	43	43	44	44	45	45	47	59	59	61	69	69
CSTB	1476	ENSG00000160213	3	119	124	125	125	126	126	126	138	138	138	143	143	144	145	145	145	154	158	158	158	158	160	161	161	172	172	172	185	185	185	185	186	186	186	186	186	195	195	202	208	211	221	221	221	224	224
CTNNA2	1496	ENSG00000066032	3	14	14	14	14	15	15	15	20	20	20	23	23	23	23	23	23	23	32	32	32	32	42	42	42	44	44	44	44	44	44	44	45	45	45	45	45	49	49	49	49	51	84	84	85	90	90
CTSD	1509	ENSG00000117984	3	192	217	217	217	220	220	220	236	236	237	239	239	240	240	240	240	270	270	270	270	270	281	281	281	298	298	298	330	330	330	330	332	333	333	333	333	357	357	370	388	390	409	409	410	413	413
DBT	1629	ENSG00000137992	3	167	173	173	173	196	196	196	200	200	200	204	206	207	208	208	208	218	218	218	218	218	249	249	249	258	258	258	337	337	337	340	340	348	348	348	348	353	353	400	426	428	464	464	465	467	467
DCX	1641	ENSG00000077279	3	284	286	287	287	287	287	287	293	293	293	302	304	304	305	305	305	307	314	314	314	314	318	318	318	323	325	325	326	326	327	327	330	330	330	332	332	334	334	334	335	338	350	350	352	357	357
DDC	1644	ENSG00000132437	3	55	57	57	57	58	58	58	61	61	61	64	64	64	65	65	65	67	68	68	68	68	85	85	85	86	86	86	115	115	115	116	116	116	116	116	116	143	143	162	170	172	204	204	209	220	220
DDX3X	1654	ENSG00000215301	3	199	219	221	221	228	228	228	238	238	238	248	249	252	253	255	255	264	270	270	271	271	282	287	287	296	306	306	313	313	321	325	337	356	356	358	358	368	368	374	375	381	438	438	440	461	461
DHCR24	1718	ENSG00000116133	3	78	78	78	78	78	79	79	82	82	83	85	85	86	87	87	87	88	88	88	88	88	103	105	105	107	107	107	137	137	137	137	137	138	138	138	138	142	142	144	144	147	177	177	178	180	180
DHPS	1725	ENSG00000095059	3	15	15	15	15	15	15	15	15	15	15	21	21	21	21	21	21	21	23	23	23	23	23	23	23	23	23	23	24	24	24	24	24	24	24	24	24	24	24	24	24	24	24	24	24	24	24
DIAPH1	1729	ENSG00000131504	3	150	178	178	178	179	179	179	195	195	198	200	200	201	202	202	202	230	231	232	232	232	264	265	265	289	290	290	357	357	359	359	359	359	359	359	359	405	405	437	465	468	540	540	542	554	554
DLG4	1742	ENSG00000132535	3	25	29	29	29	46	46	46	47	47	48	52	54	54	54	54	54	54	58	58	58	58	68	68	68	77	78	78	81	81	84	84	86	89	89	92	92	94	94	99	102	103	113	113	115	131	131
DNM1	1759	ENSG00000106976	3	115	162	162	162	164	164	164	190	190	191	197	197	199	199	199	199	242	244	244	244	244	277	278	278	305	306	306	321	321	321	321	324	327	327	327	327	362	362	386	405	409	439	439	443	459	459
DYNC1H1	1778	ENSG00000197102	3	539	706	707	707	712	716	716	816	816	818	826	826	838	838	838	838	998	1002	1002	1004	1004	1178	1185	1185	1252	1260	1260	1425	1425	1437	1441	1453	1463	1463	1479	1479	1583	1583	1675	1744	1758	1915	1915	1929	2023	2023
DPAGT1	1798	ENSG00000172269	3	66	76	76	76	77	77	77	83	83	83	87	87	89	89	90	90	106	107	107	107	107	127	128	128	142	142	142	157	157	157	157	157	157	157	163	163	177	177	184	188	188	196	196	197	199	199
DPYD	1806	ENSG00000188641	3	173	175	175	175	200	200	200	209	209	210	219	219	220	222	225	225	230	235	235	235	235	246	246	246	247	247	247	282	282	283	283	285	286	286	286	286	292	292	291	291	291	331	331	331	338	338
ATN1	1822	ENSG00000111676	3	45	46	45	45	48	48	48	52	52	52	57	58	61	61	62	62	63	65	65	65	65	65	68	68	71	71	71	72	72	72	72	74	76	76	76	76	79	79	78	78	81	89	89	92	96	96
DTYMK	1841	ENSG00000168393	3	77	77	77	77	77	77	77	84	84	84	89	89	92	92	92	92	93	93	93	93	93	94	95	95	104	104	104	107	107	107	107	109	110	110	110	110	111	111	111	111	111	111	111	111	111	111
DYRK1A	1859	ENSG00000157540	3	220	275	276	276	278	278	278	294	294	296	298	301	304	305	305	305	339	339	339	340	340	361	362	362	393	396	396	419	419	426	429	437	447	447	449	449	487	487	510	540	546	582	582	585	608	608
EEF1A2	1917	ENSG00000101210	3	105	134	134	134	134	134	134	150	150	150	161	162	164	164	164	164	198	199	199	199	199	217	220	220	239	239	239	253	253	254	254	260	262	262	262	262	280	280	306	332	338	367	367	370	382	382
EEF1B2	1933	ENSG00000114942	3	13	13	13	13	13	13	13	14	14	14	16	16	16	16	16	16	17	18	18	18	18	19	19	19	20	20	20	20	20	20	20	22	23	23	23	23	23	23	23	23	23	23	23	23	23	23
EIF2B1	1967	ENSG00000111361	3	59	59	59	59	60	60	60	61	61	62	66	66	66	66	66	66	66	67	67	67	67	75	76	76	76	76	76	95	95	95	96	98	98	98	99	99	101	101	101	101	103	103	103	103	103	103
EIF2S3	1968	ENSG00000130741	3	141	142	142	142	143	143	143	147	147	147	156	156	157	158	158	158	160	165	165	165	165	172	175	175	177	177	177	177	177	177	177	178	179	179	180	180	183	183	185	185	186	188	188	188	190	190
EIF4A2	1974	ENSG00000156976	3	28	30	30	30	30	30	30	34	34	34	40	40	40	40	40	40	40	42	42	42	42	42	42	42	45	45	45	45	45	45	45	47	47	47	47	47	47	47	47	47	47	47	47	47	48	48
EML1	2009	ENSG00000066629	3	24	24	24	24	25	25	25	26	26	26	32	32	33	33	33	33	33	37	37	37	37	64	64	64	65	65	65	66	66	66	66	66	66	66	66	66	68	68	68	68	71	102	102	104	105	105
CLN8	2055	ENSG00000182372	3	203	221	221	221	239	239	239	259	259	259	261	261	267	268	268	268	279	290	290	290	290	305	305	305	325	325	325	344	344	345	345	352	352	352	359	359	371	371	395	421	422	428	428	428	431	431
EXT2	2132	ENSG00000151348	3	127	135	135	135	136	136	136	144	144	145	148	149	149	149	149	149	160	160	160	160	160	175	177	177	208	208	208	271	271	272	272	275	278	278	280	280	304	304	324	334	338	367	367	367	379	379
BPTF	2186	ENSG00000171634	3	22	24	24	24	26	26	26	27	27	29	34	34	37	37	37	37	37	40	41	41	41	60	60	60	66	67	67	74	74	76	78	80	85	85	86	86	97	97	99	101	102	106	106	106	129	129
FKTN	2218	ENSG00000106692	3	229	265	265	265	284	284	284	300	300	308	312	315	315	315	315	315	357	359	359	359	359	370	370	370	388	388	388	450	450	450	450	450	450	450	452	452	480	480	510	546	549	588	588	589	599	599
FDFT1	2222	ENSG00000079459	3	79	79	79	79	79	79	79	94	94	94	100	100	102	102	102	102	103	113	113	113	113	117	117	117	121	121	121	122	122	122	122	123	123	123	125	125	129	129	129	129	130	135	135	138	138	138
FGF12	2257	ENSG00000114279	3	35	36	36	36	36	36	36	45	45	45	59	59	59	59	59	59	60	64	64	64	64	73	73	73	74	74	74	74	74	74	74	74	74	74	74	74	77	77	77	77	79	110	110	123	127	127
FGF13	2258	ENSG00000129682	3	143	143	143	143	143	143	143	151	151	151	160	160	161	162	162	162	162	172	173	173	173	176	176	176	180	180	180	181	181	181	181	183	183	183	184	184	187	187	188	188	190	190	190	190	190	190
FGFR3	2261	ENSG00000068078	3	268	293	294	294	298	298	298	312	312	316	326	326	329	330	331	331	345	344	344	344	344	392	397	397	409	409	409	414	414	421	423	431	432	432	435	435	437	437	439	441	447	505	505	508	541	541
FH	2271	ENSG00000091483	3	440	491	491	491	492	492	492	543	543	543	548	548	548	549	549	549	629	635	635	635	635	678	680	680	817	817	817	888	888	889	889	890	892	892	896	896	967	967	1038	1073	1076	1099	1099	1100	1136	1136
FOXG1	2290	ENSG00000176165	3	212	245	246	246	248	249	249	264	264	265	268	269	270	270	270	270	282	284	284	284	284	302	306	306	328	330	330	352	352	353	355	357	365	365	367	367	385	385	411	442	443	460	460	462	491	491
FLNA	2316	ENSG00000196924	3	766	941	942	942	956	961	961	1058	1058	1072	1089	1091	1101	1101	1101	1101	1211	1223	1225	1225	1225	1332	1344	1344	1389	1392	1392	1458	1458	1461	1464	1472	1477	1477	1487	1487	1583	1583	1661	1729	1737	1805	1805	1813	1893	1893
FOLR1	2348	ENSG00000110195	3	61	71	71	71	71	71	71	80	80	80	82	82	82	82	82	82	93	93	93	93	93	97	97	97	104	105	105	114	114	115	115	115	116	116	116	116	131	131	142	147	146	153	153	155	158	158
MTOR	2475	ENSG00000198793	3	115	122	122	122	123	123	123	127	127	127	129	129	131	131	131	131	200	202	202	202	202	378	382	382	459	463	463	551	551	551	551	556	557	557	557	557	663	663	767	882	897	1091	1091	1121	1168	1168
FUCA1	2517	ENSG00000179163	3	50	50	50	50	51	51	51	55	55	55	57	57	58	58	60	60	71	70	70	70	70	83	84	84	86	87	87	101	101	103	103	109	112	112	113	113	118	118	120	123	125	130	130	131	137	137
FUT8	2530	ENSG00000033170	3	13	13	17	17	17	17	17	17	17	17	23	23	23	23	23	23	23	25	25	25	25	25	25	25	25	25	25	26	26	26	26	28	28	28	28	28	30	30	30	31	31	54	54	56	58	58
GABRA1	2554	ENSG00000022355	3	164	190	190	190	191	191	191	203	203	204	207	207	209	209	209	209	228	229	229	229	229	245	248	248	265	267	267	332	332	332	332	336	339	339	341	341	360	360	374	388	389	407	407	409	418	418
GABRA2	2555	ENSG00000151834	3	17	17	17	17	17	17	17	19	19	19	25	25	25	25	25	25	25	29	29	29	29	31	31	31	31	31	31	32	32	34	34	34	34	34	34	34	35	35	35	37	37	38	38	38	41	41
GABRA3	2556	ENSG00000011677	3	154	155	155	155	155	155	155	162	162	162	174	174	175	176	176	176	176	184	185	185	185	195	195	195	200	200	200	201	201	201	201	204	208	208	210	210	211	211	211	211	212	213	213	213	214	214
GABRA5	2558	ENSG00000186297	3	241	242	242	242	242	242	242	263	263	263	284	284	298	298	298	298	300	305	305	305	305	317	318	318	325	325	325	325	325	328	328	328	329	329	331	331	332	332	333	333	335	341	341	341	345	345
GABRB1	2560	ENSG00000163288	3	17	17	17	17	18	18	18	19	19	19	23	23	23	23	23	23	24	24	24	24	24	39	39	39	40	40	40	41	41	41	41	42	43	43	44	44	45	45	45	46	46	48	48	49	49	49
GABRB2	2561	ENSG00000145864	3	71	99	99	99	101	101	101	111	111	111	115	115	116	116	116	116	144	144	144	144	144	156	159	159	178	180	180	209	209	210	210	212	214	214	214	214	241	241	260	274	277	308	308	310	321	321
GABRB3	2562	ENSG00000166206	3	317	344	344	344	347	347	347	380	380	380	403	403	418	418	418	418	449	452	452	452	452	472	476	476	496	499	499	516	516	521	522	526	527	527	529	529	565	565	579	594	597	628	628	632	645	645
GABRD	2563	ENSG00000187730	3	136	148	148	148	148	148	148	167	167	168	176	176	180	180	180	180	194	196	196	196	196	232	233	233	255	255	255	268	268	270	270	278	278	278	278	278	304	304	319	337	337	337	337	337	340	340
GABRG2	2566	ENSG00000113327	3	172	186	187	187	188	189	189	205	205	205	208	209	211	211	211	211	239	241	241	241	241	259	260	260	283	283	283	322	322	324	324	328	329	329	329	329	349	349	375	388	388	408	408	410	425	425
GAD1	2571	ENSG00000128683	3	55	56	56	56	56	58	58	61	61	61	64	64	64	64	64	64	69	70	70	70	70	77	77	77	80	80	80	102	102	102	102	102	108	108	108	108	112	112	115	119	119	136	136	137	141	141
GALC	2581	ENSG00000054983	3	186	191	191	191	270	271	271	274	274	278	285	286	287	288	294	294	334	344	344	344	344	389	390	390	410	413	413	456	456	461	461	462	468	468	491	491	504	504	593	659	674	716	716	722	746	746
GALNT2	2590	ENSG00000143641	3	23	23	23	23	23	23	23	25	25	25	27	27	27	27	27	27	27	28	28	28	28	34	34	34	39	39	39	45	45	45	45	46	46	46	46	46	47	47	49	50	50	51	51	51	51	51
GAMT	2593	ENSG00000130005	3	125	154	154	154	155	155	155	175	175	175	189	189	190	190	190	190	206	208	208	208	208	223	223	223	246	246	246	271	271	272	273	274	274	274	275	275	295	295	343	366	368	379	379	379	390	390
GBA1	2629	ENSG00000177628	3	129	133	133	133	136	136	136	136	136	144	149	150	150	150	158	158	159	159	160	160	160	163	170	170	181	182	182	203	203	205	206	206	209	209	217	217	221	221	223	230	236	244	244	245	261	261
GCH1	2643	ENSG00000131979	3	114	123	123	123	123	124	124	136	136	136	139	139	140	140	141	141	153	156	156	156	156	171	173	173	181	182	182	208	208	208	208	208	209	209	210	210	215	215	221	226	227	251	251	253	257	257
GCSH	2653	ENSG00000140905	3	54	58	58	58	59	59	59	65	65	66	69	69	69	69	69	69	71	75	75	75	75	83	84	84	95	95	95	104	104	104	104	105	105	105	105	105	117	117	122	128	130	147	147	150	151	151
GFAP	2670	ENSG00000131095	3	209	210	210	210	214	214	214	218	218	219	221	221	221	221	228	228	229	229	229	229	229	243	244	244	244	246	246	233	233	233	233	233	237	237	239	239	244	244	245	248	251	268	268	272	284	284
GLB1	2720	ENSG00000170266	3	134	141	140	140	198	198	198	201	201	203	205	205	205	205	205	205	219	222	222	222	222	256	258	258	269	270	270	305	305	307	307	308	313	313	313	313	324	324	384	440	441	499	499	502	507	507
GLDC	2731	ENSG00000178445	3	326	352	352	352	423	423	423	461	461	461	480	482	484	484	485	485	522	563	563	563	563	650	656	656	707	708	708	781	781	783	783	785	810	810	815	815	860	860	990	1089	1097	1241	1241	1243	1274	1274
GLRA2	2742	ENSG00000101958	3	136	136	136	136	137	137	137	143	143	143	153	153	154	154	154	154	156	163	163	163	163	164	167	167	172	172	172	172	172	172	172	175	175	175	176	176	176	176	176	176	177	177	177	177	177	177
GLUD1	2746	ENSG00000148672	3	80	86	86	86	86	86	86	94	94	94	96	96	96	96	96	96	102	103	103	103	103	114	114	114	118	118	118	137	137	138	138	143	143	143	143	143	147	147	155	156	156	157	157	157	158	158
GLUL	2752	ENSG00000135821	3	116	118	118	118	118	118	118	120	120	120	125	125	126	126	127	127	127	127	127	127	127	132	132	132	134	134	134	176	176	176	176	177	177	177	177	177	180	180	181	182	183	191	191	191	192	192
GM2A	2760	ENSG00000196743	3	80	81	81	81	82	82	82	82	82	82	84	85	86	86	86	86	87	87	87	87	87	93	93	93	94	94	94	125	125	126	126	126	126	126	126	126	130	130	131	131	131	140	140	140	142	142
GNAI1	2770	ENSG00000127955	3	12	13	13	13	15	15	15	15	15	15	19	19	19	19	19	19	19	20	20	20	20	21	21	21	23	23	23	24	24	24	24	24	26	26	26	26	26	26	26	27	27	29	29	29	33	33
GNAO1	2775	ENSG00000087258	3	58	74	75	75	76	76	76	92	92	92	95	95	95	95	95	95	103	105	105	105	105	130	132	132	141	142	142	152	152	154	154	154	155	155	155	155	167	167	177	192	198	249	249	250	255	255
GNAQ	2776	ENSG00000156052	3	32	33	33	33	33	33	33	35	35	35	41	41	42	42	42	42	42	46	46	46	46	57	57	57	57	57	57	57	57	57	57	58	58	58	58	58	58	58	58	60	60	72	72	72	74	74
GNB1	2782	ENSG00000078369	3	119	122	122	122	122	122	122	128	128	128	137	137	141	141	142	142	147	148	148	148	148	160	162	162	170	172	172	173	173	177	177	184	187	187	190	190	195	195	195	199	199	204	204	205	217	217
GOT2	2806	ENSG00000125166	3	15	17	17	17	17	17	17	19	19	19	22	22	22	22	22	22	22	23	27	27	27	32	32	32	32	32	32	32	32	32	32	33	33	33	33	33	33	33	33	33	34	38	38	38	38	38
GRIA2	2891	ENSG00000120251	3	24	24	24	24	24	24	24	26	26	26	30	30	30	30	30	30	31	35	35	35	35	50	50	50	51	51	51	56	56	57	57	57	60	60	60	60	70	70	71	73	74	75	75	76	82	82
GRIA3	2892	ENSG00000125675	3	168	175	175	175	175	178	178	189	189	189	200	200	201	202	202	202	205	215	215	215	215	225	227	227	230	231	231	232	232	232	233	243	246	246	248	248	251	251	251	252	258	309	309	311	329	329
GRIA4	2893	ENSG00000152578	3	15	15	15	15	15	15	15	17	17	17	20	20	20	20	20	20	21	23	23	23	23	26	26	26	30	30	30	31	31	33	33	33	34	34	34	34	38	38	39	39	39	42	42	45	47	47
GRN	2896	ENSG00000030582	3	152	154	154	154	159	159	159	189	189	190	200	200	200	201	201	201	210	208	208	208	208	229	234	234	238	238	238	266	266	267	267	268	268	268	270	270	277	277	282	286	288	294	294	295	302	302
GRIK2	2898	ENSG00000164418	3	48	48	48	48	48	48	48	52	52	52	62	62	63	63	63	63	64	64	64	64	64	80	81	81	81	82	82	82	82	83	84	84	86	86	86	86	93	93	93	93	93	95	95	99	97	97
GRIN1	2902	ENSG00000176884	3	177	222	223	223	224	227	227	246	246	248	256	256	259	259	259	259	296	299	300	300	300	330	335	335	361	361	361	382	382	386	386	393	395	395	395	395	420	420	448	477	480	511	511	512	531	531
GRIN2A	2903	ENSG00000183454	3	499	554	563	563	570	573	573	605	605	611	614	617	622	622	622	622	684	689	691	691	691	734	743	743	797	807	807	946	946	956	957	965	972	972	975	975	1058	1058	1109	1153	1157	1199	1199	1202	1269	1269
GRIN2B	2904	ENSG00000273079	3	328	377	377	377	382	391	391	427	427	428	431	432	434	434	435	435	469	471	472	472	472	521	529	529	576	581	581	615	615	618	620	629	650	650	652	652	700	700	756	808	815	862	862	869	893	893
GRIN2D	2906	ENSG00000105464	3	9	10	10	10	10	10	10	10	10	10	15	15	15	15	15	15	15	18	18	18	18	57	61	61	63	63	63	66	66	75	75	77	83	83	85	85	98	98	98	101	106	108	108	109	128	128
GRM7	2917	ENSG00000196277	3	57	57	57	57	57	57	57	68	68	68	76	76	76	76	76	76	77	86	86	86	86	110	110	110	112	113	113	117	117	117	118	121	121	121	121	121	121	121	121	130	131	131	131	131	131	131
GSS	2937	ENSG00000100983	3	49	54	54	54	54	54	54	55	55	55	61	61	61	62	62	62	66	67	67	67	67	69	69	69	71	71	71	88	88	88	88	88	88	88	91	91	100	100	99	108	109	121	121	122	122	122
H3-3A	3020	ENSG00000163041	3	25	26	26	26	26	26	26	27	27	27	30	30	30	30	30	30	30	31	32	32	32	32	32	32	37	37	37	40	40	40	40	41	48	48	48	48	49	49	49	49	54	54	54	54	58	58
H3-3B	3021	ENSG00000132475	3	10	12	12	12	12	12	12	14	14	14	16	16	17	17	17	17	17	19	19	19	19	19	19	19	20	20	20	20	20	20	20	20	22	22	22	22	22	22	22	22	26	28	28	28	30	30
HCFC1	3054	ENSG00000172534	3	290	335	335	335	338	338	338	355	355	356	369	369	371	372	372	372	392	402	403	403	403	445	451	451	464	466	466	478	478	478	478	486	491	491	494	494	508	508	520	534	539	572	572	579	601	601
HEXA	3073	ENSG00000213614	3	177	181	181	181	259	259	259	263	263	263	266	268	268	268	269	269	291	281	281	281	281	311	315	315	331	331	331	349	349	349	349	352	365	365	371	371	383	383	438	488	491	510	510	511	513	513
HEXB	3074	ENSG00000049860	3	85	90	90	90	132	132	132	136	136	136	139	141	141	141	143	143	158	161	161	161	161	181	182	182	192	194	194	218	218	218	218	218	233	233	237	237	247	247	288	327	327	355	355	357	361	361
HLCS	3141	ENSG00000159267	3	209	228	228	228	251	251	251	256	256	258	263	263	263	263	263	263	276	277	277	277	277	311	312	312	325	325	325	372	372	372	372	373	386	386	394	394	404	404	466	518	523	577	577	578	581	581
HMGCL	3155	ENSG00000117305	3	43	54	54	54	76	76	76	77	77	78	80	80	81	82	82	82	93	92	92	92	92	110	111	111	116	116	116	136	136	136	136	136	141	141	148	148	154	154	178	209	213	240	240	240	244	244
HNRNPH2	3188	ENSG00000126945	3	143	144	144	144	144	144	144	146	146	146	155	155	155	156	156	156	156	162	162	162	162	165	167	167	171	171	171	171	171	171	171	174	175	175	176	176	178	178	179	180	181	183	183	184	186	186
HNRNPU	3192	ENSG00000153187	3	131	158	159	159	161	162	162	192	192	192	195	196	199	199	199	199	216	221	221	221	221	267	269	269	286	291	291	315	315	318	319	321	326	326	327	327	366	366	399	426	432	488	488	491	498	498
HRAS	3265	ENSG00000174775	3	158	175	175	175	178	187	187	197	197	197	204	204	205	205	206	206	220	220	220	220	220	240	240	240	258	258	258	285	285	291	291	295	298	298	298	298	338	338	360	382	384	405	405	406	411	411
HSD17B4	3295	ENSG00000133835	3	120	141	141	141	186	186	186	188	188	228	231	231	233	233	235	235	243	245	245	245	245	267	268	268	277	280	280	303	303	304	305	305	305	305	308	308	315	315	383	437	442	545	545	549	560	560
HSPD1	3329	ENSG00000144381	3	70	75	75	75	75	76	76	79	79	79	83	83	83	84	84	84	89	90	90	90	90	106	106	106	110	110	110	124	124	125	127	128	130	130	130	130	136	136	137	138	140	152	152	152	157	157
NDST1	3340	ENSG00000070614	3	44	45	45	45	47	47	47	47	47	47	49	49	49	49	49	49	49	49	49	49	49	80	80	80	80	80	80	80	80	83	84	84	84	84	84	84	88	88	88	88	88	90	90	90	98	98
IDH2	3418	ENSG00000182054	3	56	57	57	57	59	59	59	62	62	62	66	66	67	67	67	67	70	71	71	71	71	90	90	90	95	96	96	101	101	101	101	102	102	102	102	102	111	111	113	115	116	134	134	135	140	140
ITPA	3704	ENSG00000125877	3	50	67	67	67	67	67	67	75	75	75	78	78	78	78	78	78	88	88	88	88	88	103	104	104	112	112	112	122	122	122	122	125	125	125	125	125	141	141	151	165	166	180	180	180	182	182
KARS1	3735	ENSG00000065427	3	79	94	94	94	95	97	97	98	98	100	104	104	104	105	105	105	120	120	120	120	120	135	136	136	136	136	136	118	118	118	118	120	121	121	124	124	129	129	130	134	140	197	197	197	205	205
KCNA1	3736	ENSG00000111262	3	195	196	196	196	196	196	196	214	214	215	218	219	224	224	224	224	229	232	229	229	229	250	251	251	260	261	261	325	325	325	325	325	326	326	327	327	350	350	365	379	381	384	384	384	390	390
KCNA2	3737	ENSG00000177301	3	36	46	46	46	47	47	47	64	64	64	68	68	71	71	71	71	80	82	82	82	82	99	100	100	112	113	113	125	125	128	129	129	131	131	131	131	158	158	172	188	190	227	227	229	248	248
KCNB1	3745	ENSG00000158445	3	96	120	121	121	124	124	124	140	140	140	144	144	145	145	164	164	183	185	185	185	185	200	204	204	237	243	243	273	273	274	274	278	282	282	282	282	315	315	343	374	377	388	388	388	401	401
KCNC1	3746	ENSG00000129159	3	35	53	53	53	53	53	53	78	78	78	80	80	81	81	81	81	88	90	91	91	91	111	112	112	132	132	132	149	149	149	149	151	152	152	152	152	178	178	201	222	223	234	234	236	251	251
KCNC2	3747	ENSG00000166006	3	10	10	10	10	10	10	10	12	12	12	17	17	17	17	17	17	17	17	17	17	17	18	18	18	18	19	19	20	20	20	20	20	20	20	20	20	20	20	20	21	21	21	21	21	21	21
KCND2	3751	ENSG00000184408	3	28	34	34	34	34	35	35	45	45	45	47	47	47	47	47	47	57	58	58	58	58	79	79	79	89	89	89	95	95	95	95	95	95	95	95	95	114	114	125	133	133	139	139	140	142	142
KCND3	3752	ENSG00000171385	3	56	94	94	94	94	94	94	108	108	108	110	110	111	111	111	111	128	130	130	134	134	150	155	155	159	159	159	167	167	168	168	168	170	170	175	175	189	189	194	200	200	219	219	222	233	233
KCNH1	3756	ENSG00000143473	3	23	26	26	26	27	28	28	30	30	31	34	34	34	34	35	35	35	39	39	39	39	76	80	80	83	83	83	88	88	90	90	91	92	92	92	92	96	96	96	97	104	164	164	165	177	177
KCNJ10	3766	ENSG00000177807	3	138	150	150	150	150	150	150	156	156	156	159	159	159	159	160	160	168	170	170	172	172	175	175	175	185	185	185	232	232	233	233	233	233	233	233	233	260	260	268	280	280	288	288	289	289	289
KCNJ11	3767	ENSG00000187486	3	148	149	149	149	177	177	177	182	182	182	186	186	186	186	186	186	187	189	189	190	190	207	207	207	211	211	211	227	227	227	227	227	228	228	244	244	249	249	274	295	295	297	297	298	301	301
KCNMA1	3778	ENSG00000156113	3	146	177	177	177	177	178	178	188	188	188	192	192	194	194	194	194	214	215	216	216	216	272	280	280	305	305	305	375	375	378	380	385	385	385	387	387	439	439	468	500	506	611	611	614	632	632
KCNN2	3781	ENSG00000080709	3	18	20	20	20	20	20	20	21	21	21	24	24	24	24	24	24	25	27	27	27	27	28	28	28	28	28	28	37	37	37	37	37	37	37	37	37	37	37	37	37	37	37	37	37	38	38
KCNQ2	3785	ENSG00000075043	3	617	682	566	566	569	682	682	723	723	725	735	735	737	737	737	737	832	812	813	814	814	881	889	889	970	983	983	1033	1033	1047	1049	1056	1057	1057	1060	1060	1129	1129	1204	1235	1247	1331	1331	1338	1380	1380
KCNQ3	3786	ENSG00000184156	3	365	406	406	406	407	409	409	431	431	432	436	436	437	437	439	439	503	511	511	511	511	538	539	539	575	576	576	686	686	688	689	692	692	692	692	692	747	747	774	794	798	860	860	866	886	886
KIF2A	3796	ENSG00000068796	3	30	37	37	37	37	37	37	39	39	39	44	44	44	44	44	44	78	80	80	80	80	96	96	96	97	97	97	98	98	99	100	100	100	100	100	100	101	101	101	101	102	148	148	154	163	163
KIF5A	3798	ENSG00000155980	3	107	125	125	125	125	126	126	130	130	130	134	134	135	135	136	136	162	162	162	162	162	186	193	193	203	206	206	246	246	249	248	249	255	255	258	258	274	274	293	307	311	354	354	358	369	369
KIF5C	3800	ENSG00000168280	3	28	42	42	42	42	42	42	42	42	42	42	42	42	42	42	42	68	68	68	68	68	68	72	72	72	74	74	75	75	75	76	76	76	76	76	76	76	76	76	76	81	160	160	168	171	171
KRAS	3845	ENSG00000133703	3	226	233	233	233	234	242	242	246	246	246	249	250	251	251	255	255	260	262	262	262	262	264	264	264	265	265	265	269	269	270	270	274	281	281	281	281	295	295	299	301	302	328	328	329	331	331
AFF3	3899	ENSG00000144218	3	14	14	14	14	14	14	14	17	17	17	19	19	19	19	19	19	19	22	22	22	22	23	23	23	25	25	25	25	25	26	26	26	26	26	26	26	26	26	31	31	33	35	35	35	36	36
LAMA2	3908	ENSG00000196569	3	553	662	662	662	779	781	781	840	840	845	848	850	851	855	857	857	1057	1051	1051	1051	1051	1233	1239	1239	1323	1329	1329	1489	1489	1494	1495	1499	1568	1568	1571	1571	1681	1681	1923	2153	2164	2267	2267	2281	2327	2327
LETM1	3954	ENSG00000168924	3	101	101	101	101	101	101	101	104	104	104	113	113	115	115	115	115	115	116	116	116	116	160	160	160	167	167	167	169	169	169	169	175	175	175	175	175	176	176	178	185	187	188	188	188	188	188
LIG3	3980	ENSG00000005156	3	15	15	15	15	15	15	15	17	17	17	19	19	19	19	21	21	22	23	23	23	23	26	26	26	27	27	27	34	34	35	37	37	38	38	39	39	39	39	39	39	39	41	41	41	41	41
CAPRIN1	4076	ENSG00000135387	3	15	15	15	15	15	15	15	17	17	17	21	21	21	21	21	21	21	22	22	22	22	22	22	22	24	25	25	25	25	25	25	26	26	26	26	26	27	27	28	28	28	29	29	29	29	29
MAF	4094	ENSG00000178573	3	92	110	111	111	112	112	112	122	122	122	126	126	126	126	126	126	136	138	138	138	138	147	147	147	155	157	157	172	172	172	172	172	174	174	174	174	188	188	192	196	200	240	240	241	247	247
MAP1B	4131	ENSG00000131711	3	5	5	5	5	9	9	9	9	9	9	12	12	12	12	12	12	14	15	15	15	15	69	70	70	70	71	71	74	74	74	76	77	80	80	80	80	81	81	81	81	83	85	85	85	93	93
MDH2	4191	ENSG00000146701	3	28	28	28	28	30	30	30	33	33	33	38	38	39	39	39	39	40	44	44	44	44	63	63	63	64	64	64	64	64	64	64	67	67	67	67	67	72	72	73	74	75	86	86	87	90	90
MECP2	4204	ENSG00000169057	3	1152	1189	1190	1190	1198	1204	1204	1243	1243	1243	1258	1258	1262	1263	1268	1268	1296	1308	1309	1309	1309	1342	1348	1348	1385	1389	1389	1424	1424	1434	1435	1442	1450	1450	1452	1452	1483	1483	1530	1562	1558	1580	1580	1584	1603	1603
MEF2C	4208	ENSG00000081189	3	165	179	180	180	183	184	184	193	193	194	213	215	217	217	217	217	232	237	237	237	237	248	249	249	263	263	263	236	236	240	240	245	246	246	246	246	259	259	285	302	304	334	334	334	339	339
MOCS1	4337	ENSG00000124615	3	102	106	106	106	106	106	106	108	108	108	111	111	113	114	114	114	117	118	120	120	120	122	124	124	127	127	127	175	175	181	181	181	181	181	181	181	236	236	247	256	257	267	267	267	268	268
MOCS2	4338	ENSG00000164172	3	63	63	63	63	63	63	63	65	65	65	67	67	67	67	67	67	68	69	69	69	69	69	75	75	76	78	78	117	117	117	117	118	118	118	118	118	134	134	139	147	147	158	158	158	158	158
MTHFR	4524	ENSG00000177000	3	226	242	242	242	244	244	244	249	249	251	254	254	255	255	255	255	266	268	268	268	268	312	315	315	324	324	324	253	253	257	258	261	262	262	265	265	279	279	330	385	389	399	399	407	412	412
MTR	4548	ENSG00000116984	3	255	281	281	281	281	281	281	286	286	287	290	290	292	295	295	295	308	311	311	311	311	321	321	321	334	334	334	425	425	428	428	428	428	428	429	429	452	452	454	461	471	566	566	569	580	580
NAGA	4668	ENSG00000198951	3	66	68	68	68	68	68	68	72	72	73	77	77	78	79	79	79	89	89	89	90	90	104	104	104	107	107	107	129	129	129	129	130	130	130	130	130	135	135	137	141	141	155	155	156	157	157
NAGLU	4669	ENSG00000108784	3	82	90	90	90	166	166	166	173	173	173	175	176	178	180	180	180	191	193	193	193	193	237	241	241	250	252	252	278	278	284	284	284	288	288	294	294	313	313	391	446	449	468	468	469	475	475
NARS1	4677	ENSG00000134440	3	48	48	48	48	48	48	48	50	50	50	54	54	54	54	54	54	55	58	58	58	58	59	59	59	62	62	62	62	62	62	63	66	70	70	70	70	72	72	79	79	81	82	82	82	84	84
NDUFA1	4694	ENSG00000125356	3	141	143	143	143	143	143	143	148	148	148	159	159	159	160	160	160	161	168	168	168	168	168	168	168	171	171	171	171	171	171	171	177	177	177	178	178	178	178	178	178	181	193	193	193	195	195
NDUFA10	4705	ENSG00000130414	3	154	164	164	164	166	166	166	173	173	173	177	177	180	181	181	181	206	206	206	206	206	209	209	209	215	215	215	301	301	301	301	302	304	304	305	305	309	309	308	309	311	335	335	335	336	336
NDUFV1	4723	ENSG00000167792	3	87	97	97	97	98	98	98	98	98	98	102	102	103	105	106	106	115	116	117	117	117	130	131	131	132	132	132	143	143	144	144	144	144	144	145	145	154	154	154	154	155	170	170	172	174	174
NDUFS4	4724	ENSG00000164258	3	39	40	40	40	41	41	41	42	42	42	45	45	45	45	45	45	56	56	56	56	56	58	59	59	59	59	59	67	67	67	67	69	70	70	70	70	73	73	73	73	76	95	95	97	97	97
NDUFS8	4728	ENSG00000110717	3	53	56	56	56	56	56	56	56	56	56	58	58	58	58	58	58	59	59	59	59	59	61	61	61	62	62	62	66	66	66	66	66	66	66	66	66	69	69	69	69	69	79	79	79	82	82
NEU1	4758	ENSG00000204386	3	48	51	51	51	53	53	53	53	53	53	57	57	58	59	59	59	60	60	60	60	60	69	71	71	73	75	75	102	102	102	102	102	102	102	102	102	107	107	108	109	109	110	110	110	115	115
NEUROD2	4761	ENSG00000171532	3	9	9	9	9	9	9	9	10	10	10	13	13	15	15	15	15	15	17	17	17	17	18	18	18	18	19	19	19	19	19	19	19	19	19	19	19	19	19	19	19	19	20	20	20	21	21
NOVA2	4858	ENSG00000104967	3	8	8	8	8	8	8	8	10	10	10	12	12	12	12	12	12	12	13	13	13	13	15	16	16	18	23	23	23	23	23	23	23	23	23	23	23	23	23	23	23	23	23	23	26	29	29
NTRK2	4915	ENSG00000148053	3	37	39	39	39	39	39	39	40	40	41	48	48	49	49	49	49	49	52	52	52	52	68	68	68	68	68	68	69	69	69	69	70	72	72	72	72	73	73	74	76	79	104	104	107	116	116
NR4A2	4929	ENSG00000153234	3	38	39	40	40	40	40	40	40	40	40	43	43	43	43	43	43	43	46	46	46	46	52	53	53	56	57	57	78	78	78	78	79	80	80	81	81	81	81	81	81	81	82	82	83	89	89
OPHN1	4983	ENSG00000079482	3	176	187	187	187	188	188	188	195	195	196	205	206	206	207	207	207	214	220	220	221	221	233	235	235	238	240	240	241	241	243	243	245	248	248	253	253	256	256	256	256	263	314	314	324	344	344
PAFAH1B1	5048	ENSG00000007168	3	287	293	294	294	296	297	297	298	298	299	307	308	310	310	310	310	318	320	320	320	320	322	323	323	329	329	329	253	253	253	253	255	256	256	266	266	267	267	269	272	274	292	292	296	303	303
PAH	5053	ENSG00000171759	3	666	671	671	671	717	717	717	726	726	727	730	754	754	755	764	764	774	780	782	781	781	834	834	834	843	863	863	918	918	920	920	920	960	960	974	974	979	979	1059	1099	1107	1141	1141	1142	1164	1164
PAK1	5058	ENSG00000149269	3	5	5	5	5	5	5	5	9	9	9	11	11	11	11	11	11	11	11	11	11	11	13	14	14	14	15	15	17	17	18	19	20	22	22	22	22	23	23	23	23	25	27	27	27	31	31
PCCA	5095	ENSG00000175198	3	165	175	175	175	210	210	210	219	219	219	223	224	224	226	227	227	282	290	290	290	290	333	334	334	359	360	360	385	385	385	385	387	387	387	403	403	418	418	493	545	551	598	598	600	606	606
PCCB	5096	ENSG00000114054	3	117	133	133	133	184	187	187	193	193	193	200	201	203	205	206	206	237	238	238	238	238	266	266	266	273	273	273	299	299	300	300	301	302	302	303	303	322	322	381	436	441	474	474	475	480	480
PDHA1	5160	ENSG00000131828	3	232	248	248	248	250	254	254	262	262	262	276	277	278	280	283	283	299	309	309	309	309	329	331	331	346	353	353	403	403	404	404	408	415	415	422	422	426	426	443	477	480	511	511	513	530	530
PEX1	5189	ENSG00000127980	3	181	207	207	207	266	267	267	271	271	320	323	323	323	324	326	326	338	339	339	339	339	390	390	390	423	425	425	487	487	487	488	489	490	490	495	495	543	543	630	733	738	777	777	782	793	793
PEX6	5190	ENSG00000124587	3	110	146	148	148	191	191	191	195	195	241	244	245	247	249	250	250	255	257	257	257	257	303	306	306	322	322	322	374	374	375	375	375	377	377	383	383	427	427	520	607	611	635	635	639	645	645
PEX7	5191	ENSG00000112357	3	81	91	91	91	113	113	113	115	115	129	133	133	134	134	134	134	144	144	144	144	144	155	157	157	173	173	173	187	187	187	187	187	187	187	191	191	211	211	248	286	288	308	308	310	310	310
PEX12	5193	ENSG00000108733	3	70	78	78	78	112	112	112	113	113	126	128	128	128	128	129	129	130	131	131	131	131	143	143	143	152	152	152	181	181	181	181	181	181	181	181	181	190	190	215	233	233	240	240	240	245	245
SERPINI1	5274	ENSG00000163536	3	65	71	71	71	71	71	71	79	79	79	81	81	81	81	81	81	87	89	89	89	89	96	96	96	106	106	106	124	124	125	125	125	125	125	125	125	149	149	159	176	176	187	187	188	188	188
PIGA	5277	ENSG00000165195	3	191	205	205	205	206	207	207	221	221	222	234	235	237	238	238	238	259	270	270	270	270	281	284	284	303	304	304	315	315	317	317	320	322	322	323	323	350	350	355	366	367	380	380	382	386	386
PIGC	5279	ENSG00000135845	3	20	20	20	20	20	20	20	20	20	21	25	25	27	27	27	27	27	28	28	28	28	30	30	30	31	31	31	32	32	32	32	33	33	33	33	33	38	38	38	38	38	38	38	39	40	40
PIGH	5283	ENSG00000100564	3	7	7	9	9	9	9	9	9	9	9	12	12	12	12	12	12	12	12	12	12	12	12	12	12	14	14	14	14	14	14	14	14	14	14	14	14	15	15	15	16	16	16	16	16	16	16
PIK3CA	5290	ENSG00000121879	3	212	237	237	237	238	238	238	263	263	263	267	267	267	267	267	267	288	288	288	288	288	332	337	337	355	356	356	374	374	378	378	379	383	383	387	387	421	421	437	467	472	529	529	531	544	544
PIK3R2	5296	ENSG00000105647	3	38	43	43	43	43	43	43	43	43	48	51	52	54	54	54	54	57	58	58	58	58	86	88	88	94	94	94	98	98	100	100	101	101	101	102	102	108	108	112	116	117	149	149	151	166	166
PLK1	5347	ENSG00000166851	3	21	21	21	21	21	21	21	23	23	23	26	26	26	26	26	26	26	26	26	26	26	27	27	27	28	28	28	29	29	31	31	32	32	32	32	32	32	32	32	32	32	32	32	32	34	34
PLXNA1	5361	ENSG00000114554	3	8	8	8	8	8	8	8	8	8	8	11	11	11	11	11	11	11	11	11	11	11	34	34	34	34	34	34	45	45	45	47	47	48	48	49	49	49	49	50	50	53	57	57	57	59	59
PMM2	5373	ENSG00000140650	3	187	195	195	195	229	229	229	229	229	230	236	236	237	238	242	242	257	272	272	272	272	293	293	293	317	318	318	356	356	358	359	363	365	365	366	366	375	375	417	436	442	484	484	484	491	491
POLG	5428	ENSG00000140521	3	576	650	650	650	654	654	654	703	703	750	754	955	957	958	958	958	1021	1015	1015	1024	1024	1066	1079	1079	1113	1117	1117	1190	1190	1191	1192	1196	1201	1201	1206	1206	1287	1287	1322	1363	1367	1431	1431	1438	1470	1470
PPP2CA	5515	ENSG00000113575	3	16	16	16	16	16	16	16	16	16	16	18	24	25	25	25	25	26	26	26	32	32	32	34	34	34	34	34	34	34	34	34	34	34	34	34	34	35	35	35	35	35	36	36	38	43	43
PPP2R1A	5518	ENSG00000105568	3	24	25	25	25	25	25	25	25	25	26	31	31	31	31	31	31	31	32	32	32	32	44	44	44	45	45	45	49	49	50	50	51	52	52	53	53	57	57	59	63	64	68	68	69	75	75
PPP3CA	5530	ENSG00000138814	3	17	18	18	18	19	19	19	19	19	19	27	27	28	28	28	28	29	29	29	29	29	34	34	34	36	37	37	39	39	39	39	39	39	39	39	39	42	42	42	42	44	65	65	66	67	67
PPT1	5538	ENSG00000131238	3	190	214	214	214	231	231	231	242	242	243	245	245	247	247	248	248	274	274	274	274	274	285	285	285	298	298	298	327	327	327	329	329	332	332	336	336	347	347	372	392	399	418	418	420	420	420
MAP2K1	5604	ENSG00000169032	3	152	164	164	164	165	184	184	186	186	187	189	189	189	190	193	193	203	203	203	203	203	212	214	214	219	220	220	210	210	211	211	213	217	217	218	218	227	227	237	242	244	286	286	289	306	306
MAP2K2	5605	ENSG00000126934	3	209	242	242	242	242	269	269	276	276	277	280	282	283	283	289	289	301	302	302	302	302	313	313	313	323	323	323	336	336	337	337	338	339	339	341	341	359	359	370	377	380	444	444	446	452	452
PRODH	5625	ENSG00000100033	3	281	288	288	288	291	291	291	309	309	311	349	349	370	371	371	371	384	422	422	422	422	429	430	430	448	448	448	459	459	459	459	465	468	468	471	471	487	487	495	523	534	581	581	585	593	593
RELN	5649	ENSG00000189056	3	419	511	513	513	519	520	520	562	562	571	576	577	581	581	581	581	705	706	707	707	707	796	807	807	920	925	925	1106	1106	1108	1110	1111	1111	1111	1118	1118	1358	1358	1456	1552	1562	1766	1766	1788	1810	1810
PSAP	5660	ENSG00000197746	3	127	130	130	130	131	131	131	134	134	134	138	138	138	138	138	138	146	146	146	146	146	192	193	193	198	199	199	219	219	220	220	220	220	220	249	249	253	253	299	339	344	387	387	388	390	390
PTEN	5728	ENSG00000171862	3	1317	1396	1396	1396	1414	1421	1421	1480	1480	1483	1519	1526	1528	1569	1576	1576	1630	1629	1629	1630	1630	1683	1689	1689	1881	1886	1886	2017	2017	2018	2018	2019	2028	2028	2036	2036	2099	2099	2170	2189	2194	2223	2223	2224	2246	2246
PTS	5805	ENSG00000150787	3	30	31	31	31	63	63	63	64	64	64	68	68	68	68	68	68	72	74	74	74	74	79	79	79	86	86	86	95	95	95	95	98	99	99	102	102	104	104	126	136	137	148	148	153	164	164
PURA	5813	ENSG00000185129	3	84	98	99	99	101	102	102	122	122	122	124	125	126	126	127	127	141	142	144	144	144	185	188	188	206	207	207	222	222	227	227	228	239	239	240	240	257	257	273	289	291	299	299	305	312	312
PEX19	5824	ENSG00000162735	3	67	80	80	80	80	80	80	81	81	95	98	98	98	99	99	99	99	101	101	101	101	106	106	106	110	110	110	133	133	133	133	133	133	133	133	133	155	155	163	173	173	179	179	179	181	181
PEX5	5830	ENSG00000139197	3	129	143	143	143	149	149	149	155	155	183	187	189	192	192	192	192	193	196	196	196	196	216	217	217	230	230	230	278	278	280	280	280	280	280	280	280	322	322	339	360	363	396	396	403	406	406
PCYT2	5833	ENSG00000185813	3	18	18	18	18	18	18	18	20	20	20	29	29	29	29	29	29	29	32	32	32	32	34	37	37	37	37	37	37	37	37	37	37	37	37	37	37	37	37	37	37	37	44	44	44	45	45
QARS1	5859	ENSG00000172053	3	133	175	175	175	178	178	178	202	202	204	206	206	208	208	209	209	209	210	210	210	210	228	229	229	274	274	274	315	315	315	316	317	318	318	319	319	368	368	393	415	416	431	431	432	450	450
QDPR	5860	ENSG00000151552	3	75	81	81	81	81	81	81	86	86	86	93	94	95	96	96	96	98	98	98	98	98	103	104	104	109	109	109	125	125	125	125	125	125	125	125	125	131	131	135	138	143	170	170	170	172	172
RAC3	5881	ENSG00000169750	3	19	19	19	19	19	19	19	23	23	23	30	30	30	30	30	30	30	33	33	33	33	33	33	33	33	34	34	34	34	34	35	36	36	36	36	36	36	36	36	36	36	36	36	36	36	36
RALA	5898	ENSG00000006451	3	19	21	21	21	21	21	21	22	22	22	27	27	27	27	27	27	27	28	28	28	28	28	28	28	28	29	29	29	29	29	29	29	29	29	29	29	29	29	32	32	32	32	32	32	33	33
RARS1	5917	ENSG00000113643	3	53	59	59	59	59	59	59	59	59	59	62	63	63	63	63	63	87	88	88	89	89	96	99	99	100	101	101	102	102	102	103	104	104	104	104	104	115	115	115	114	115	183	183	185	191	191
RORA	6095	ENSG00000069667	3	11	11	11	11	17	17	17	17	17	17	21	21	21	21	21	21	23	23	23	23	23	32	33	33	34	34	34	35	35	35	36	38	41	41	43	43	47	47	50	50	50	54	54	58	65	65
RORB	6096	ENSG00000198963	3	31	33	33	33	33	33	33	36	36	36	42	44	46	46	46	46	46	51	52	52	52	55	56	56	56	58	58	59	59	59	59	60	61	61	61	61	62	62	63	63	63	63	63	66	70	70
SATB1	6304	ENSG00000182568	3	17	17	17	17	17	17	17	19	19	19	22	22	22	22	22	22	22	23	23	23	23	25	25	25	25	25	25	25	25	25	25	25	26	26	26	26	32	32	33	33	33	34	34	35	42	42
SCN1A	6323	ENSG00000144285	3	1214	1333	1333	1333	1340	1345	1345	1446	1446	1451	1474	1478	1485	1487	1491	1491	1661	1661	1662	1664	1664	1751	1771	1771	1926	1970	1970	2145	2145	2159	2162	2172	2175	2175	2184	2184	2324	2324	2455	2509	2533	2626	2626	2639	2713	2713
SCN1B	6324	ENSG00000105711	3	158	182	183	183	183	183	183	189	189	191	193	194	196	196	197	197	217	219	219	219	219	231	233	233	249	251	251	286	286	287	287	288	288	288	289	289	305	305	308	317	319	345	345	347	353	353
SCN2A	6326	ENSG00000136531	3	517	593	595	595	603	604	604	658	658	664	667	676	681	682	683	683	773	775	775	775	775	832	849	849	921	937	937	1027	1027	1038	1038	1059	1108	1108	1116	1116	1200	1200	1262	1305	1313	1409	1409	1422	1479	1479
SCN3A	6328	ENSG00000153253	3	92	109	110	110	112	112	112	118	118	126	132	132	134	135	135	135	204	204	204	204	204	296	298	298	348	352	352	419	419	420	420	422	428	428	432	432	552	552	608	660	664	705	705	707	742	742
SCN8A	6334	ENSG00000196876	3	404	467	467	467	475	476	476	522	522	523	532	533	539	539	541	541	610	611	615	617	617	684	688	688	742	755	755	739	739	745	746	750	757	757	762	762	865	865	922	982	992	1067	1067	1074	1119	1119
TRA2B	6434	ENSG00000136527	3	28	29	29	29	29	29	29	32	32	32	35	35	35	35	35	35	35	35	35	35	35	35	35	35	37	37	37	37	37	37	37	38	38	38	38	38	38	38	38	38	38	38	38	38	39	39
SGSH	6448	ENSG00000181523	3	136	157	157	157	207	207	207	222	222	222	224	225	225	225	228	228	261	262	262	261	261	338	338	338	355	355	355	407	407	407	407	408	408	408	411	411	445	445	516	583	586	634	634	636	642	642
SHH	6469	ENSG00000164690	3	135	140	146	146	148	148	148	154	154	158	165	165	166	166	166	166	172	175	175	175	175	194	195	195	199	199	199	204	204	206	206	210	211	211	213	213	217	217	219	219	220	231	231	231	245	245
SLC1A2	6506	ENSG00000110436	3	23	23	23	23	23	23	23	23	23	23	26	26	26	26	26	26	26	28	28	28	28	43	44	44	44	44	44	47	47	48	48	49	49	49	50	50	57	57	59	65	65	65	65	65	72	72
SLC1A3	6507	ENSG00000079215	3	85	85	85	85	85	85	85	93	93	93	98	98	98	98	98	98	99	101	101	101	101	116	118	118	118	119	119	144	144	144	145	145	145	145	151	151	154	154	154	154	157	171	171	173	176	176
SLC1A4	6509	ENSG00000115902	3	17	17	17	17	18	18	18	21	21	21	24	24	26	26	26	26	26	27	27	27	27	41	43	43	43	43	43	45	45	46	46	46	46	46	46	46	49	49	46	52	53	69	69	71	71	71
SLC2A1	6513	ENSG00000117394	3	291	333	334	334	335	335	335	359	359	363	365	366	372	373	374	374	412	414	414	414	414	438	445	445	467	470	470	512	512	514	515	516	522	522	523	523	556	556	588	604	609	638	638	644	672	672
SLC6A1	6529	ENSG00000157103	3	93	118	119	119	121	122	122	153	153	153	155	155	160	160	163	163	187	190	190	190	190	223	229	229	261	263	263	289	289	292	292	297	304	304	305	305	335	335	362	396	403	452	452	457	481	481
SLC6A8	6535	ENSG00000130821	3	319	356	356	356	358	359	359	391	391	391	404	404	406	409	411	411	432	441	443	443	443	488	492	492	509	511	511	531	531	536	536	542	546	546	549	549	572	572	623	685	688	699	699	700	716	716
SLC16A2	6567	ENSG00000147100	3	173	186	187	187	188	187	187	202	202	204	213	214	214	215	215	215	224	231	231	232	232	241	243	243	250	250	250	255	255	255	255	257	260	260	261	261	265	265	266	266	268	277	277	279	290	290
SLC25A1	6576	ENSG00000100075	3	275	287	287	287	289	289	289	306	306	308	343	343	363	363	363	363	376	383	383	383	383	393	394	394	410	411	411	421	421	421	421	429	434	434	437	437	446	446	451	452	456	463	463	463	470	470
SMARCA2	6595	ENSG00000080503	3	274	280	280	280	281	283	283	321	321	321	331	332	333	333	333	333	335	343	343	343	343	347	354	354	374	376	376	426	426	431	432	445	450	450	452	452	460	460	461	461	479	684	684	699	740	740
SMARCB1	6598	ENSG00000099956	3	202	231	232	232	234	235	235	265	265	265	272	272	274	274	275	275	332	342	343	343	343	371	372	372	433	435	435	478	478	478	478	482	486	486	486	486	527	527	557	587	587	635	635	637	642	642
SMARCC2	6601	ENSG00000139613	3	7	8	8	8	8	8	8	8	8	8	10	15	15	15	15	15	15	15	15	15	15	16	18	18	19	19	19	22	22	23	24	26	32	32	36	36	43	43	44	44	48	73	73	75	86	86
SMS	6611	ENSG00000102172	3	151	152	152	152	153	153	153	161	161	161	171	172	173	174	174	174	176	187	187	188	188	192	193	193	199	199	199	204	204	204	205	206	206	206	208	208	211	211	212	212	218	237	237	240	244	244
SNAP25	6616	ENSG00000132639	3	27	30	30	30	30	30	30	38	38	38	41	41	42	42	42	42	46	46	46	46	46	51	53	53	58	58	58	64	64	64	64	64	65	65	65	65	70	70	75	82	82	113	113	123	127	127
SPR	6697	ENSG00000116096	3	39	44	44	44	45	45	45	52	52	52	54	54	54	54	55	55	65	66	66	66	66	69	72	72	78	78	78	100	100	100	100	100	101	101	101	101	108	108	110	119	119	124	124	124	128	128
SPTAN1	6709	ENSG00000197694	3	482	582	585	585	585	585	585	635	635	638	644	644	649	649	653	653	760	758	758	758	758	830	838	838	896	898	898	919	919	927	928	932	940	940	941	941	1017	1017	1092	1189	1198	1299	1299	1302	1341	1341
SPTBN1	6711	ENSG00000115306	3	10	10	10	10	10	10	10	13	13	13	15	15	15	15	15	15	16	17	17	17	17	28	29	29	30	30	30	30	30	30	30	30	33	33	33	33	36	36	36	37	37	44	44	44	58	58
ELOVL4	6785	ENSG00000118402	3	69	69	69	69	70	72	72	74	74	75	78	78	79	79	79	79	87	89	89	89	89	93	94	94	97	97	97	122	122	122	122	122	122	122	122	122	137	137	145	157	158	173	173	175	178	178
CDKL5	6792	ENSG00000008086	3	696	750	750	750	760	765	765	795	795	797	812	816	818	819	819	819	851	858	858	858	858	898	909	909	965	983	983	1033	1033	1039	1041	1046	1050	1050	1054	1054	1101	1101	1150	1189	1196	1250	1250	1250	1270	1270
STX1A	6804	ENSG00000106089	3	109	111	111	111	111	111	111	121	121	121	135	135	140	141	141	141	144	146	146	146	146	148	148	148	150	150	150	152	152	152	152	155	157	157	157	157	158	158	158	158	158	158	158	158	158	158
STXBP1	6812	ENSG00000136854	3	289	342	343	343	346	350	350	368	368	371	377	380	381	381	381	381	428	430	431	431	431	451	459	459	502	520	520	525	525	533	534	538	562	562	563	563	591	591	611	636	642	692	692	706	714	714
SUOX	6821	ENSG00000139531	3	46	48	48	48	48	48	48	50	50	51	56	60	60	60	60	60	64	64	64	64	64	75	75	75	80	81	81	99	99	99	100	101	105	105	106	106	142	142	151	154	154	155	155	155	157	157
SURF1	6834	ENSG00000148290	3	112	129	128	128	132	132	132	135	135	135	143	143	143	143	147	147	154	155	155	155	155	163	163	163	170	170	170	188	188	188	188	189	193	193	194	194	205	205	210	213	216	238	238	238	249	249
VAMP2	6844	ENSG00000220205	3	15	16	16	16	16	16	16	17	17	17	23	23	23	23	23	23	25	26	26	26	26	26	31	31	33	33	33	38	38	38	38	38	38	38	38	38	38	38	38	38	38	38	38	38	40	40
SYN1	6853	ENSG00000008056	3	205	214	214	214	215	215	215	229	229	229	239	239	241	242	242	242	246	250	250	251	251	270	271	271	284	285	285	306	306	306	306	310	312	312	316	316	336	336	350	366	368	372	372	373	382	382
TBCD	6904	ENSG00000141556	3	58	61	61	61	63	63	63	71	71	71	76	76	78	78	80	80	80	86	88	88	88	155	159	159	162	165	165	171	171	174	175	175	178	178	178	178	198	198	200	210	216	293	293	294	303	303
TCF4	6925	ENSG00000196628	3	326	358	361	361	368	374	374	398	398	399	404	405	405	406	406	406	464	464	466	466	466	496	500	500	534	538	538	616	616	620	622	624	632	632	632	632	653	653	670	694	701	734	734	737	756	756
TFE3	7030	ENSG00000068323	3	134	135	135	135	135	135	135	137	137	137	147	147	148	149	149	149	150	155	155	156	156	160	160	160	162	162	162	162	162	162	163	166	168	168	170	170	172	172	174	174	176	177	177	181	189	189
TIAM1	7074	ENSG00000156299	3	49	49	49	49	49	49	49	49	49	49	54	54	55	55	55	55	55	56	56	56	56	59	59	59	61	61	61	61	61	61	61	63	63	63	63	63	64	64	64	64	64	64	64	64	65	65
TRAPPC10	7109	ENSG00000160218	3	65	65	65	65	65	65	65	67	67	67	72	72	73	74	74	74	76	84	84	84	84	86	86	86	94	94	94	94	94	94	94	95	95	95	97	97	97	97	97	97	97	97	97	97	98	98
CLDN5	7122	ENSG00000184113	3	243	247	247	247	248	248	248	265	265	265	302	302	322	322	322	322	334	339	339	339	339	340	340	340	354	354	354	358	358	358	358	366	370	370	373	373	376	376	379	380	384	386	386	386	389	389
TSC1	7248	ENSG00000165699	3	1341	1487	1487	1487	1496	1496	1496	1603	1603	1603	1607	1611	1613	1613	1614	1614	1764	1766	1766	1767	1767	1909	1912	1912	2124	2130	2130	2344	2344	2348	2350	2351	2351	2351	2355	2355	2549	2549	2677	2776	2779	2832	2832	2836	2857	2857
TSC2	7249	ENSG00000103197	3	3309	3649	3649	3649	3658	3659	3659	3924	3924	3933	3952	3957	3965	3965	3966	3966	4350	4327	4328	4330	4330	4671	4677	4677	5197	5204	5204	5560	5560	5571	5573	5581	5581	5581	5593	5593	5991	5991	6253	6473	6485	6580	6580	6583	6629	6629
TSPYL1	7259	ENSG00000189241	3	16	17	17	17	17	17	17	19	19	19	22	22	22	22	22	22	22	23	23	23	23	31	31	31	31	31	31	31	31	32	32	32	33	33	33	33	34	34	34	34	34	34	34	35	35	35
TUBB2A	7280	ENSG00000137267	3	62	67	67	67	69	69	69	73	73	73	78	78	79	79	79	79	81	84	84	84	84	87	88	88	90	90	90	91	91	92	92	94	95	95	95	95	97	97	98	98	101	125	125	127	133	133
TUBG1	7283	ENSG00000131462	3	22	30	30	30	31	31	31	32	32	32	34	34	34	34	34	34	39	41	41	41	41	51	51	51	52	52	52	52	52	52	54	54	54	54	55	55	55	55	55	55	55	72	72	77	82	82
UBE2A	7319	ENSG00000077721	3	144	147	147	147	149	149	149	155	155	155	167	167	168	169	169	169	169	176	176	176	176	180	180	180	183	183	183	183	183	184	184	193	196	196	197	197	198	198	198	198	199	198	198	198	201	201
UBE3A	7337	ENSG00000114062	3	538	567	567	567	571	574	574	621	621	624	645	646	660	660	660	660	680	683	683	684	684	704	708	708	736	738	738	753	753	756	755	759	765	765	768	768	792	792	811	822	828	869	869	870	897	897
SLC35A2	7355	ENSG00000102100	3	169	184	184	184	184	184	184	191	191	191	201	201	204	205	206	206	214	220	220	221	221	241	247	247	260	262	262	270	270	270	270	273	275	275	277	277	290	290	302	317	319	325	325	326	329	329
UGDH	7358	ENSG00000109814	3	10	10	10	10	10	10	10	12	12	13	18	18	18	18	18	18	18	20	20	20	20	21	43	43	43	43	43	44	44	44	44	45	45	45	45	45	46	46	45	45	45	46	46	46	47	47
UGP2	7360	ENSG00000169764	3	10	10	10	10	11	11	11	12	12	12	17	17	17	17	17	17	17	18	18	18	18	19	19	19	19	19	19	19	19	19	19	19	19	19	19	19	20	20	20	20	20	20	20	20	20	20
UMPS	7372	ENSG00000114491	3	144	148	148	148	148	148	148	149	149	151	153	154	155	156	156	156	158	158	158	158	158	171	172	172	174	174	174	227	227	227	227	227	227	227	227	227	232	232	235	235	237	239	239	239	240	240
VARS1	7407	ENSG00000204394	3	6	7	7	7	7	16	16	18	18	18	26	26	28	28	28	28	29	29	29	29	29	44	44	44	46	46	46	49	49	51	51	51	51	51	53	53	75	75	73	73	77	80	80	81	83	83
YWHAG	7532	ENSG00000170027	3	24	24	24	24	27	27	27	30	30	30	35	35	36	36	36	36	37	42	42	42	42	47	48	48	50	50	50	50	50	50	50	51	52	52	52	52	53	53	54	54	55	56	56	56	59	59
ZNF142	7701	ENSG00000115568	3	12	12	12	12	12	12	12	15	15	15	17	17	18	25	25	25	27	27	27	27	27	28	29	29	30	31	31	31	31	31	31	33	35	35	35	35	43	43	43	43	44	62	62	62	64	64
RNF113A	7737	ENSG00000125352	3	137	137	137	137	137	137	137	142	142	142	153	153	153	154	154	154	154	161	161	161	161	164	164	164	168	169	169	169	169	169	169	174	174	174	175	175	178	178	178	180	181	183	183	183	184	184
MOGS	7841	ENSG00000115275	3	55	68	68	68	69	69	69	81	81	82	84	84	85	85	85	85	113	113	113	113	113	128	130	130	152	152	152	172	172	173	173	173	173	173	173	173	198	198	211	229	230	237	237	237	239	239
TUBA1A	7846	ENSG00000167552	3	119	126	127	127	128	128	128	133	133	134	136	138	189	189	190	190	190	191	191	191	191	199	200	200	204	204	204	195	195	186	188	190	197	197	198	198	206	206	208	208	211	224	224	225	231	231
ALDH5A1	7915	ENSG00000112294	3	138	167	167	167	167	167	167	182	182	187	190	190	190	190	190	190	208	208	208	209	209	234	236	236	264	264	264	333	333	334	334	334	335	335	336	336	369	369	390	409	414	459	459	465	472	472
EPM2A	7957	ENSG00000112425	3	101	116	117	117	118	118	118	133	133	133	137	137	139	139	139	139	157	157	157	157	157	169	173	173	188	189	189	211	211	211	211	211	211	211	211	211	236	236	254	267	267	281	281	281	287	287
NUP214	8021	ENSG00000126883	3	25	26	26	26	26	26	26	28	28	28	32	32	33	33	36	36	36	38	38	38	38	64	65	65	67	67	67	68	68	68	68	69	69	69	69	69	76	76	76	76	76	77	77	77	82	82
PDHX	8050	ENSG00000110435	3	116	124	124	124	125	125	125	126	126	126	131	131	131	132	132	132	151	157	157	157	157	160	161	161	167	167	167	186	186	186	186	186	186	186	186	186	194	194	196	200	203	226	226	228	229	229
KMT2D	8085	ENSG00000167548	3	745	811	811	811	930	934	934	968	968	996	1001	1008	1019	1020	1023	1023	1069	1070	1073	1073	1073	1211	1221	1221	1262	1277	1277	1225	1225	1255	1259	1350	1373	1373	1383	1383	1462	1462	1503	1540	1560	1718	1718	1731	1828	1828
AP3B2	8120	ENSG00000103723	3	31	31	31	31	33	33	33	36	36	37	42	42	44	44	44	44	45	47	47	47	47	83	86	86	88	88	88	88	88	89	89	90	92	92	92	92	101	101	102	104	105	107	107	109	117	117
NPRL3	8131	ENSG00000103148	3	74	102	102	102	103	103	103	131	131	131	136	137	139	139	139	139	167	174	174	174	174	195	197	197	258	262	262	292	292	295	295	299	299	299	299	299	357	357	417	447	459	552	552	553	571	571
KDM5C	8242	ENSG00000126012	3	208	216	216	216	218	218	218	234	234	235	246	249	250	251	253	253	259	263	264	265	265	292	297	297	304	305	305	313	313	313	314	327	334	334	337	337	345	345	354	365	373	441	441	445	481	481
SMC1A	8243	ENSG00000072501	3	269	284	286	286	289	297	297	322	322	323	333	333	333	334	334	334	345	350	350	351	351	385	393	393	419	419	419	477	477	480	481	484	490	490	492	492	515	515	550	574	579	609	609	611	635	635
TRRAP	8295	ENSG00000196367	3	10	10	11	11	11	11	11	11	11	11	14	14	14	14	19	19	19	22	22	22	22	60	61	61	61	64	64	65	65	69	71	73	87	87	89	89	97	97	99	100	106	173	173	174	214	214
BAP1	8314	ENSG00000163930	3	526	581	581	581	582	582	582	628	628	628	630	631	633	781	782	782	842	841	841	841	841	882	884	884	1013	1013	1013	1258	1258	1258	1258	1261	1263	1263	1263	1263	1346	1346	1414	1477	1478	1483	1483	1483	1514	1514
CUL4B	8450	ENSG00000158290	3	180	194	194	194	194	194	194	205	205	205	214	215	215	217	218	218	226	232	232	232	232	234	234	234	240	241	241	242	242	243	243	247	251	251	252	252	257	257	258	260	263	301	301	303	310	310
CUL3	8452	ENSG00000036257	3	108	113	113	113	114	114	114	118	118	120	116	116	116	116	116	116	119	122	122	122	122	125	126	126	126	126	126	178	178	181	181	184	189	189	189	189	195	195	195	195	199	233	233	237	246	246
PPFIBP1	8496	ENSG00000110841	3	35	35	35	35	35	35	35	40	40	40	46	46	46	46	46	46	46	48	48	48	48	48	48	48	50	50	50	50	50	50	50	50	50	50	50	50	50	50	50	50	50	50	50	50	50	50
PEX3	8504	ENSG00000034693	3	54	57	57	57	58	58	58	58	58	75	79	79	80	82	82	82	83	81	81	81	81	86	87	87	94	94	94	116	116	116	116	116	116	116	116	116	124	124	133	138	141	152	152	155	158	158
IKBKG	8517	ENSG00000269335	3	233	237	237	237	238	238	238	250	250	250	261	261	264	264	265	265	267	277	278	278	278	278	280	280	282	282	282	292	292	293	293	295	295	295	296	296	298	298	298	302	303	320	320	320	326	326
DEGS1	8560	ENSG00000143753	3	22	22	22	22	22	22	22	24	24	24	26	26	27	34	34	34	34	36	36	36	36	44	44	44	48	48	48	49	49	49	49	50	51	51	52	52	54	54	54	57	57	61	61	61	61	61
MADD	8567	ENSG00000110514	3	16	17	17	17	17	16	16	16	16	16	18	18	18	18	18	18	19	19	19	19	19	28	30	30	30	31	31	32	32	32	42	42	43	43	43	43	45	45	45	45	46	52	52	52	56	56
CASK	8573	ENSG00000147044	3	266	297	297	297	300	300	300	322	322	326	339	340	341	342	345	345	359	366	366	367	367	391	395	395	411	415	415	431	431	436	440	446	450	450	452	452	471	471	493	514	520	554	554	559	583	583
SLC25A12	8604	ENSG00000115840	3	60	60	60	60	67	67	67	69	69	70	74	74	75	75	75	75	93	95	95	95	95	116	118	118	148	148	148	147	147	147	147	148	150	150	150	150	180	180	203	218	218	218	218	218	218	218
RNASET2	8635	ENSG00000026297	3	67	67	67	67	68	68	68	72	72	72	78	78	79	80	80	80	80	81	81	81	81	97	97	97	100	100	100	110	110	111	111	112	112	112	112	112	113	113	115	115	115	115	115	115	115	115
EIF3F	8665	ENSG00000175390	3	9	9	9	9	9	9	9	14	14	14	17	17	18	18	18	18	18	19	19	19	19	20	20	20	21	21	21	21	21	21	22	22	24	24	25	25	26	26	26	26	26	28	28	28	28	28
CTSF	8722	ENSG00000174080	3	26	26	26	26	29	29	29	53	53	53	55	55	56	56	56	56	57	57	57	57	57	72	73	73	73	73	73	74	74	74	74	74	76	76	76	76	80	80	82	82	83	117	117	119	129	129
GPAA1	8733	ENSG00000197858	3	42	44	44	44	44	44	44	46	46	47	52	52	53	53	53	53	55	62	62	62	62	72	72	72	75	75	75	76	76	76	76	77	78	78	78	78	85	85	86	88	88	89	89	90	95	95
SUCLA2	8803	ENSG00000136143	3	109	115	115	115	117	117	117	122	122	123	125	126	126	126	126	126	154	156	156	156	156	167	167	167	168	170	170	187	187	187	187	189	190	190	190	190	198	198	198	199	201	233	233	237	244	244
DPM1	8813	ENSG00000000419	3	48	59	59	59	60	60	60	68	68	68	71	71	71	71	71	71	86	86	86	86	86	97	97	97	105	105	105	119	119	120	120	120	120	120	120	120	128	128	135	141	141	155	155	155	156	156
SYNGAP1	8831	ENSG00000197283	3	154	215	216	216	220	221	221	265	265	265	268	275	280	280	281	281	313	315	316	316	316	379	383	383	437	444	444	501	501	508	509	517	532	532	534	534	598	598	654	697	710	787	787	796	828	828
SYNJ1	8867	ENSG00000159082	3	103	149	149	149	150	150	150	196	196	196	201	202	204	204	205	205	246	247	247	247	247	311	317	317	377	378	378	449	449	449	450	452	452	452	456	456	553	553	611	671	677	722	722	723	730	730
ST3GAL5	8869	ENSG00000115525	3	61	66	66	66	66	66	66	81	81	83	85	85	87	87	87	87	97	99	99	99	99	114	114	114	125	125	125	161	161	161	161	163	163	163	163	163	196	196	208	225	227	241	241	241	243	243
SLC5A6	8884	ENSG00000138074	3	10	10	10	10	10	10	10	10	10	10	13	13	13	13	13	13	13	13	13	13	13	21	21	21	21	21	21	21	21	25	25	25	27	27	27	27	27	27	27	27	28	30	30	30	33	33
EIF2B4	8890	ENSG00000115211	3	47	47	47	47	47	47	47	48	48	51	54	54	54	55	55	55	55	56	56	56	56	66	67	67	68	68	68	86	86	86	87	88	88	88	89	89	95	95	95	93	95	101	101	102	103	103
EIF2B3	8891	ENSG00000070785	3	40	41	41	41	41	42	42	43	43	43	47	47	48	48	48	48	49	49	49	49	49	56	58	58	61	62	62	83	83	83	83	83	83	83	83	83	84	84	84	85	85	94	94	96	97	97
EIF2B2	8892	ENSG00000119718	3	44	45	47	47	47	47	47	48	48	48	51	51	52	54	54	54	54	54	54	54	54	68	69	69	70	70	70	79	79	79	80	80	82	82	82	82	84	84	84	85	85	99	99	101	104	104
EIF2B5	8893	ENSG00000145191	3	76	78	78	78	78	81	81	85	85	89	92	92	92	92	92	92	93	93	93	95	95	132	133	133	137	138	138	159	159	161	161	162	163	163	166	166	168	168	221	263	265	279	279	279	283	283
CACNA1I	8911	ENSG00000100346	3	13	13	13	13	13	13	13	13	13	13	16	16	16	16	16	16	16	17	17	17	17	35	35	35	36	36	36	37	37	37	37	38	38	38	38	38	38	38	39	40	41	41	41	42	46	46
CACNA1G	8913	ENSG00000006283	3	45	48	48	48	52	52	52	54	54	54	56	56	57	57	59	59	62	62	62	62	62	142	153	153	153	157	157	163	163	165	166	167	169	169	170	170	183	183	186	188	196	259	259	297	357	357
HERC2	8924	ENSG00000128731	3	298	310	310	310	311	311	311	334	334	335	361	361	376	376	376	376	382	386	386	386	386	455	458	458	466	472	472	477	477	480	480	482	488	488	490	490	523	523	523	523	530	557	557	560	602	602
BSN	8927	ENSG00000164061	3	8	8	8	8	8	8	8	8	8	8	10	10	11	11	11	11	11	11	11	11	11	23	23	23	24	27	27	27	27	27	27	28	28	28	28	28	28	28	29	29	29	31	31	31	31	31
WASF1	8936	ENSG00000112290	3	16	16	16	16	16	19	19	21	21	21	24	24	24	24	24	24	24	24	24	24	24	27	27	27	28	28	28	28	28	29	29	30	31	31	31	31	32	32	32	32	32	32	32	33	34	34
PIGQ	9091	ENSG00000007541	3	74	104	104	104	104	104	104	126	126	126	149	149	150	150	150	150	182	185	185	185	185	209	209	209	228	228	228	248	248	248	249	250	250	250	251	251	285	285	300	328	330	367	367	368	373	373
TBX19	9095	ENSG00000143178	3	68	69	69	69	69	76	76	77	77	77	80	80	81	81	83	83	83	84	84	84	84	88	88	88	91	91	91	110	110	111	112	113	113	113	113	113	115	115	114	114	114	115	115	115	117	117
LGI1	9211	ENSG00000108231	3	100	114	114	114	114	114	114	133	133	134	141	141	142	142	142	142	158	158	158	158	158	165	167	167	177	178	178	198	198	199	199	201	201	201	202	202	221	221	236	251	251	267	267	268	272	272
RAB11B	9230	ENSG00000185236	3	5	5	5	5	5	5	5	6	6	6	10	10	10	10	10	10	10	10	10	10	10	13	13	13	14	14	14	14	14	14	14	14	14	14	14	14	15	15	16	18	18	30	30	31	33	33
CACNA2D2	9254	ENSG00000007402	3	86	117	117	117	117	117	117	146	146	146	148	149	152	152	153	153	184	184	184	184	184	241	241	241	290	291	291	329	329	329	331	332	333	333	333	333	418	418	467	512	514	528	528	528	530	530
AIMP1	9255	ENSG00000164022	3	11	12	12	12	12	12	12	15	15	15	26	26	26	26	26	26	26	27	27	27	27	33	34	34	34	34	34	34	34	34	34	34	34	34	34	34	35	35	34	37	38	50	50	50	52	52
ADGRG1	9289	ENSG00000205336	3	104	119	119	119	120	120	120	126	126	129	133	134	134	135	135	135	148	148	148	148	148	188	190	190	196	196	196	274	274	274	276	277	279	279	282	282	286	286	356	412	418	483	483	488	494	494
ZNHIT3	9326	ENSG00000273611	3	58	59	59	59	59	59	59	72	72	72	85	85	90	90	90	90	91	92	92	92	92	97	97	97	97	97	97	98	98	98	98	99	100	100	103	103	108	108	106	106	108	108	108	108	108	108
EFTUD2	9343	ENSG00000108883	3	62	70	70	70	71	72	72	72	72	72	74	75	76	76	76	76	76	77	77	77	77	102	105	105	109	109	109	116	116	116	121	124	133	133	133	133	137	137	139	139	146	259	259	261	282	282
PLAA	9373	ENSG00000137055	3	56	56	56	56	57	57	57	62	62	63	68	68	69	69	69	69	69	73	73	74	74	75	76	76	78	78	78	79	79	81	81	84	84	84	84	84	89	89	89	92	92	92	92	93	96	96
NRXN1	9378	ENSG00000179915	3	559	639	639	639	644	645	645	709	709	713	735	735	737	737	737	737	831	833	833	833	833	885	888	888	956	956	956	1057	1057	1060	1060	1077	1079	1079	1082	1082	1178	1178	1222	1264	1270	1349	1349	1356	1413	1413
MED17	9440	ENSG00000042429	3	32	35	35	35	35	35	35	36	36	36	40	40	40	40	40	40	42	42	42	42	42	65	65	65	72	72	72	76	76	77	77	79	79	79	99	99	103	103	144	190	193	241	241	245	248	248
MED27	9442	ENSG00000160563	3	27	28	28	28	28	28	28	28	28	28	32	32	32	32	32	32	33	35	35	35	35	35	35	35	36	36	36	36	36	36	36	37	37	37	37	37	37	37	44	44	44	44	44	44	44	44
PIGB	9488	ENSG00000069943	3	11	11	11	11	12	13	13	14	14	14	16	16	16	16	16	16	16	24	24	24	24	25	25	25	25	25	25	25	25	27	27	28	28	28	29	29	31	31	32	32	33	33	33	33	35	35
PMPCB	9512	ENSG00000105819	3	14	19	19	19	19	19	19	21	21	21	24	24	24	24	24	24	24	26	26	26	26	26	26	26	27	27	27	27	27	27	27	27	27	27	27	27	32	32	32	32	35	43	43	44	45	45
MPDU1	9526	ENSG00000129255	3	47	51	51	51	51	51	51	53	53	53	56	56	56	57	57	57	59	60	60	60	60	67	67	67	72	72	72	84	84	84	84	85	85	85	86	86	90	90	90	91	91	93	93	93	95	95
MINPP1	9562	ENSG00000107789	3	10	12	12	12	11	11	11	14	14	14	24	24	24	24	24	24	27	27	27	27	27	34	34	34	36	36	36	36	36	36	36	37	37	37	37	37	37	37	38	38	38	46	46	47	48	48
GABBR2	9568	ENSG00000136928	3	53	64	64	64	65	65	65	79	79	79	85	85	85	85	85	85	94	99	99	99	99	132	132	132	170	171	171	206	206	206	206	209	212	212	213	213	255	255	300	361	367	486	486	493	504	504
GOSR2	9570	ENSG00000108433	3	104	111	111	111	112	113	113	121	121	121	123	123	123	123	123	123	143	143	143	143	143	150	150	150	157	157	157	168	168	168	168	168	169	169	169	169	189	189	194	198	199	210	210	210	217	217
DEPDC5	9681	ENSG00000100150	3	257	308	311	311	317	318	318	382	382	384	387	388	390	391	391	391	446	448	448	448	448	499	506	506	575	581	581	662	662	664	666	671	674	674	677	677	800	800	906	971	984	1130	1130	1143	1186	1186
PUM1	9698	ENSG00000134644	3	12	15	15	15	15	15	15	15	15	15	20	20	21	21	21	21	22	22	22	22	22	24	24	24	25	25	25	29	29	30	32	32	35	35	32	32	38	38	39	39	39	66	66	67	86	86
SETD1A	9739	ENSG00000099381	3	24	26	26	26	26	27	27	27	27	28	32	32	32	32	32	32	33	34	34	34	34	50	50	50	54	54	54	57	57	60	61	68	70	70	71	71	71	71	74	74	76	78	78	79	86	86
ZEB2	9839	ENSG00000169554	3	409	455	455	455	465	467	467	503	503	504	507	508	508	508	510	510	547	548	550	551	551	587	592	592	625	629	629	603	603	609	610	613	620	620	622	622	667	667	698	733	737	759	759	762	790	790
MAGI2	9863	ENSG00000187391	3	72	81	81	81	83	83	83	86	86	91	98	98	100	100	100	100	100	102	102	102	102	112	112	112	113	113	113	113	113	113	113	114	114	114	114	114	114	114	114	114	117	176	176	180	204	204
UBAP2L	9898	ENSG00000143569	3	5	5	5	5	5	5	5	6	6	6	8	8	9	9	9	9	9	10	10	10	10	14	14	14	16	16	16	16	16	16	16	16	16	16	16	16	17	17	17	18	18	18	18	18	18	18
MED12	9968	ENSG00000184634	3	372	456	456	456	457	458	458	477	477	479	491	494	495	496	496	496	549	551	551	552	552	599	602	602	616	617	617	640	640	644	644	650	652	652	654	654	686	686	716	757	767	883	883	887	941	941
AKT3	10000	ENSG00000117020	3	105	113	113	113	113	113	113	118	118	118	128	128	129	129	129	129	141	146	146	146	146	158	160	160	167	168	168	175	175	175	175	175	175	175	176	176	181	181	185	189	193	221	221	223	228	228
PIGK	10026	ENSG00000142892	3	10	10	10	10	10	10	10	10	10	10	12	12	14	14	14	14	15	18	18	18	18	18	18	18	18	18	18	24	24	24	24	24	24	24	24	24	24	24	24	24	24	28	28	28	34	34
DNM1L	10059	ENSG00000087470	3	147	159	159	159	160	160	160	164	164	164	167	168	168	168	170	170	207	211	211	211	211	219	221	221	223	224	224	194	194	196	196	197	198	198	198	198	200	200	201	201	209	251	251	254	263	263
TSFM	10102	ENSG00000123297	3	50	53	53	53	55	55	55	55	55	55	57	57	57	57	57	57	64	65	65	65	65	80	82	82	88	88	88	103	103	103	103	103	103	103	104	104	105	105	136	163	166	180	180	180	183	183
ATP6AP2	10159	ENSG00000182220	3	164	170	170	170	170	170	170	173	173	173	183	183	183	184	184	184	205	209	209	210	210	213	213	213	221	223	223	225	225	225	225	226	226	226	227	227	236	236	239	246	247	259	259	260	263	263
ALG3	10195	ENSG00000214160	3	69	77	77	77	78	78	78	80	80	80	89	89	90	90	91	91	93	93	93	93	93	103	103	103	107	107	107	122	122	122	122	123	126	126	130	130	137	137	137	140	149	157	157	157	159	159
HNRNPR	10236	ENSG00000125944	3	4	5	5	5	5	5	5	5	5	5	7	7	8	8	8	8	9	9	9	9	9	10	10	10	10	10	10	10	10	10	10	10	10	10	10	10	10	10	11	11	11	11	11	11	15	15
GPHN	10243	ENSG00000171723	3	98	113	115	115	115	116	116	130	130	130	140	141	142	142	142	142	158	160	160	160	160	234	236	236	139	141	141	154	154	154	154	155	158	158	158	158	179	179	199	220	224	261	261	261	276	276
STAG1	10274	ENSG00000118007	3	32	33	34	34	35	41	41	43	43	43	46	46	49	49	50	50	50	53	53	53	53	55	55	55	57	59	59	60	60	60	61	62	67	67	69	69	79	79	84	84	85	87	87	88	98	98
APC2	10297	ENSG00000115266	3	17	18	18	18	18	18	18	19	19	26	44	44	44	44	44	44	45	47	47	47	47	150	151	151	154	154	154	155	155	155	156	156	156	156	157	157	165	165	165	165	166	171	171	171	179	179
LAMC3	10319	ENSG00000050555	3	148	170	170	170	172	174	174	176	176	177	181	181	182	182	182	182	212	214	216	216	216	258	261	261	263	265	265	266	266	273	274	276	276	276	276	276	286	286	287	287	295	390	390	406	432	432
WARS2	10352	ENSG00000116874	3	18	20	20	20	20	20	20	20	20	21	23	23	24	24	24	24	24	25	25	25	25	31	33	33	33	33	33	33	33	35	35	36	37	37	37	37	43	43	43	45	46	50	50	50	52	52
TUBB3	10381	ENSG00000258947	3	101	112	113	113	115	115	115	118	118	119	125	125	126	126	126	126	131	132	132	132	132	146	147	147	147	149	149	151	151	152	152	155	156	156	157	157	160	160	160	161	162	187	187	188	205	205
TUBB4A	10382	ENSG00000104833	3	74	82	82	82	82	82	82	85	85	85	87	87	90	90	90	90	96	97	97	98	98	110	114	114	118	121	121	138	138	138	138	139	140	140	141	141	148	148	148	151	151	163	163	163	168	168
HAX1	10456	ENSG00000143575	3	38	43	43	43	43	45	45	49	49	49	51	51	51	52	52	52	61	62	62	62	62	77	77	77	87	87	87	113	113	113	113	113	113	113	114	114	126	126	143	162	162	166	166	166	166	166
ZBTB18	10472	ENSG00000179456	3	82	85	85	85	88	88	88	93	93	93	98	99	101	101	101	101	102	107	107	107	107	122	124	124	131	131	131	134	134	137	137	138	148	148	149	149	156	156	156	156	157	158	158	160	167	167
SLC9A6	10479	ENSG00000198689	3	242	258	258	258	259	259	259	274	274	275	284	284	286	288	288	288	301	312	313	313	313	326	329	329	335	335	335	347	347	347	347	351	354	354	356	356	376	376	395	405	407	435	435	435	447	447
SEMA6B	10501	ENSG00000167680	3	12	12	12	12	12	12	12	13	13	13	16	16	17	17	18	18	18	19	19	19	19	33	33	33	33	36	36	36	36	36	37	37	40	40	40	40	40	40	41	41	41	42	42	42	45	45
DEAF1	10522	ENSG00000177030	3	60	66	66	66	66	66	66	77	77	79	84	84	85	85	85	85	85	85	85	85	85	98	102	102	106	107	107	119	119	125	125	129	133	133	135	135	139	139	141	146	149	162	162	164	179	179
KAT5	10524	ENSG00000172977	3	38	38	38	38	38	38	38	38	38	38	40	40	41	41	41	41	41	41	41	41	41	42	42	42	42	42	42	51	51	51	51	51	54	54	54	54	56	56	56	56	56	56	56	57	58	58
RNASEH2A	10535	ENSG00000104889	3	53	60	60	60	62	62	62	67	67	69	71	71	71	72	72	72	79	80	80	80	80	94	94	94	108	108	108	133	133	133	133	133	133	133	133	133	153	153	165	173	174	183	183	185	186	186
ARFGEF2	10564	ENSG00000124198	3	190	198	198	198	199	199	199	200	200	200	203	203	203	203	203	203	236	236	236	236	236	265	265	265	267	267	267	317	317	319	319	320	322	322	324	324	328	328	327	329	330	411	411	411	426	426
ARFGEF1	10565	ENSG00000066777	3	35	41	41	41	41	41	41	45	45	48	52	52	52	52	52	52	54	58	58	58	58	70	70	70	81	81	81	87	87	87	87	89	89	89	100	100	117	117	124	128	128	144	144	145	146	146
POMT1	10585	ENSG00000130714	3	263	319	319	319	320	320	320	335	335	351	355	356	357	358	358	358	414	411	412	412	412	439	441	441	463	464	464	505	505	505	505	508	508	508	508	508	532	532	550	564	564	597	597	599	609	609
MTHFS	10588	ENSG00000136371	3	13	15	15	15	16	16	16	19	19	19	22	22	23	23	23	23	23	23	23	23	23	24	24	24	24	24	24	24	24	24	24	25	25	25	25	25	27	27	27	27	27	27	27	28	29	29
PRPF8	10594	ENSG00000174231	3	155	161	161	161	163	163	163	166	166	169	178	178	182	182	182	182	184	185	185	185	185	216	227	227	263	263	263	339	339	339	339	339	344	344	344	344	405	405	475	576	577	581	581	582	600	600
STAMBP	10617	ENSG00000124356	3	30	31	31	31	33	33	33	34	34	34	36	36	36	36	36	36	36	36	36	36	36	43	43	43	46	46	46	46	46	46	46	46	46	46	46	46	50	50	50	50	50	74	74	76	77	77
NPRL2	10641	ENSG00000114388	3	9	9	9	9	10	10	10	10	10	11	13	13	15	15	15	15	15	15	16	16	16	21	21	21	21	22	22	23	23	23	23	24	25	25	26	26	29	29	29	30	31	38	38	40	45	45
CELF2	10659	ENSG00000048740	3	22	23	23	23	22	22	22	23	23	23	27	27	27	27	27	27	27	29	29	29	29	31	31	31	31	31	31	31	31	31	31	31	31	31	31	31	32	32	32	32	33	33	33	36	36	36
FARS2	10667	ENSG00000145982	3	91	105	105	105	106	106	106	153	153	154	160	160	160	160	160	160	183	190	190	190	190	201	201	201	224	224	224	254	254	255	255	261	261	261	261	261	291	291	319	334	335	359	359	359	361	361
GNB5	10681	ENSG00000069966	3	18	20	20	20	21	21	21	24	24	24	26	26	26	26	26	26	26	32	32	32	32	42	42	42	43	43	43	43	43	44	45	47	48	48	48	48	51	51	51	51	55	123	123	127	130	130
CNPY3	10695	ENSG00000137161	3	6	9	9	9	9	9	9	9	9	9	12	12	13	13	13	13	13	15	15	15	15	16	16	16	17	19	19	20	20	20	20	20	20	20	20	20	26	26	26	26	26	27	27	27	27	27
CERS1	10715	ENSG00000223802	3	55	73	73	73	73	73	73	80	80	80	83	83	83	83	84	84	98	98	98	98	98	121	121	121	130	131	131	147	147	148	148	149	151	151	151	151	181	181	198	217	218	219	219	221	223	223
AP4B1	10717	ENSG00000134262	3	62	69	69	69	69	69	69	95	95	95	98	98	100	100	100	100	110	110	110	110	110	122	123	123	131	132	132	138	138	140	140	140	140	140	140	140	158	158	160	163	165	181	181	184	189	189
ZMYND11	10771	ENSG00000015171	3	71	78	78	78	77	77	77	79	79	79	83	83	83	83	83	83	83	89	89	89	89	93	94	94	97	100	100	103	103	104	104	110	114	114	114	114	127	127	130	130	130	136	136	137	143	143
CPLX1	10815	ENSG00000168993	3	103	105	105	105	106	106	106	107	107	107	115	115	116	116	116	116	116	119	119	119	119	126	126	126	133	134	134	135	135	135	135	143	143	143	143	143	145	145	145	146	149	151	151	151	151	151
TUBGCP2	10844	ENSG00000130640	3	65	67	67	67	67	67	67	76	76	76	89	89	90	90	90	90	90	94	94	94	94	100	100	100	104	104	104	104	104	104	104	105	105	105	105	105	106	106	107	108	111	112	112	112	113	113
SLC38A3	10991	ENSG00000188338	3	4	4	4	4	4	4	4	4	4	4	9	9	10	10	10	10	10	10	10	10	10	10	10	10	10	10	10	10	10	10	10	11	11	11	11	11	12	12	13	13	13	13	13	13	14	14
LIAS	11019	ENSG00000121897	3	53	69	69	69	69	69	69	90	90	94	99	99	99	99	99	99	125	127	127	127	127	138	138	138	148	148	148	176	176	176	176	179	179	179	179	179	208	208	216	224	225	259	259	263	263	263
KPTN	11133	ENSG00000118162	3	26	30	30	30	30	30	30	32	32	32	34	35	36	36	36	36	38	40	40	40	40	54	55	55	60	60	60	68	68	68	68	68	69	69	69	69	77	77	79	82	83	86	86	87	87	87
WDR45	11152	ENSG00000196998	3	201	228	230	230	232	233	233	245	245	245	255	257	260	261	262	262	279	286	286	287	287	303	304	304	318	322	322	336	336	341	342	349	355	355	357	357	366	366	387	405	410	420	420	422	431	431
PLPBP	11212	ENSG00000147471	3	47	48	48	48	49	49	49	50	50	50	52	52	52	52	52	52	53	56	56	56	56	64	64	64	65	66	66	66	66	66	66	66	66	66	67	67	72	72	72	72	72	77	77	77	80	80
USP18	11274	ENSG00000184979	3	80	80	80	80	80	80	80	90	90	90	104	104	111	112	112	112	117	125	125	125	125	136	137	137	144	144	144	144	144	144	144	147	149	149	150	150	151	151	150	150	150	150	150	150	151	151
TREX1	11277	ENSG00000213689	3	67	73	73	73	74	73	73	82	82	83	87	88	91	93	93	93	98	98	99	99	99	115	117	117	133	135	135	154	154	153	153	153	153	153	153	153	173	173	181	191	192	197	197	197	198	198
PNKP	11284	ENSG00000039650	3	268	317	317	317	318	319	319	352	352	352	354	355	355	356	356	356	397	396	397	397	397	429	432	432	463	465	465	511	511	511	515	517	520	520	521	521	569	569	593	621	623	662	662	665	680	680
RNF13	11342	ENSG00000082996	3	8	8	8	8	8	8	8	8	8	8	10	10	12	12	12	12	12	12	12	12	12	14	14	14	16	16	16	18	18	18	18	18	18	18	18	18	19	19	20	20	22	25	25	26	28	28
DOLK	22845	ENSG00000175283	3	100	116	116	116	116	116	116	128	128	128	134	134	135	135	135	135	151	153	153	153	153	176	176	176	192	192	192	215	215	215	215	215	216	216	216	216	254	254	269	276	277	283	283	283	286	286
CNKSR2	22866	ENSG00000149970	3	149	150	150	150	151	151	151	155	155	155	168	170	171	172	174	174	177	188	188	188	188	197	200	200	205	207	207	209	209	211	211	214	215	215	218	218	224	224	229	229	230	238	238	240	249	249
FASTKD2	22868	ENSG00000118246	3	137	142	142	142	142	143	143	144	144	145	147	148	148	149	149	149	159	159	159	159	159	167	168	168	170	172	172	233	233	233	233	235	236	236	236	236	238	238	238	238	241	267	267	267	270	270
WDR37	22884	ENSG00000047056	3	31	33	33	33	33	33	33	35	35	35	39	39	39	39	39	39	39	44	44	47	47	47	47	47	49	49	49	49	49	49	50	51	51	51	51	51	52	52	53	53	54	59	59	59	62	62
TRAK1	22906	ENSG00000182606	3	6	7	7	7	7	7	7	8	8	12	14	14	14	14	14	14	14	15	15	15	15	22	22	22	22	22	22	22	22	22	23	25	26	26	26	26	32	32	32	32	35	37	37	38	40	40
DHX30	22907	ENSG00000132153	3	10	11	11	11	11	11	11	11	11	11	13	13	14	14	14	14	15	16	16	16	16	21	21	21	21	21	21	24	24	24	24	24	27	27	27	27	28	28	30	30	32	36	36	37	49	49
RAB18	22931	ENSG00000099246	3	94	95	95	95	94	94	94	96	96	96	100	100	100	100	100	100	107	107	107	107	107	113	113	113	114	114	114	153	153	153	153	154	154	154	154	154	154	154	154	154	155	168	168	169	170	170
MAST1	22983	ENSG00000105613	3	17	17	17	17	17	17	17	17	17	17	23	23	23	23	23	23	23	24	25	25	25	26	27	27	27	27	27	31	31	36	36	37	38	38	38	38	41	41	42	42	42	43	43	44	50	50
KDM4B	23030	ENSG00000127663	3	8	8	8	8	8	8	8	9	9	9	12	12	12	12	12	12	12	12	12	12	12	29	29	29	29	29	29	29	29	29	29	32	33	33	34	34	34	34	37	37	37	40	40	40	44	44
MAST3	23031	ENSG00000099308	3	9	9	9	9	9	9	9	9	9	9	12	12	12	12	12	12	12	12	12	12	12	14	14	14	14	14	14	15	15	15	15	16	16	16	16	16	16	16	16	17	18	20	20	20	22	22
MYT1L	23040	ENSG00000186487	3	52	56	56	56	57	57	57	64	64	65	72	72	72	72	74	74	76	87	87	87	87	122	123	123	125	125	125	131	131	138	139	149	152	152	153	153	159	159	160	160	174	296	296	300	320	320
SETD1B	23067	ENSG00000139718	3	15	15	15	15	15	15	15	16	16	16	19	19	19	19	19	19	19	20	21	21	21	21	21	21	22	22	22	22	22	23	31	31	32	32	33	33	35	35	39	40	40	47	47	49	64	64
MYCBP2	23077	ENSG00000005810	3	48	50	50	50	51	51	51	53	53	53	56	56	57	57	57	57	57	60	60	60	60	89	89	89	92	92	92	93	93	93	92	92	92	92	92	92	93	93	94	94	94	95	95	96	98	98
IQSEC2	23096	ENSG00000124313	3	264	318	319	319	322	322	322	344	344	345	358	364	368	369	369	369	401	406	406	407	407	456	462	462	494	498	498	527	527	532	532	539	546	546	548	548	587	587	629	676	682	721	721	726	753	753
CDK19	23097	ENSG00000155111	3	14	14	14	14	14	14	14	17	17	17	20	20	20	20	20	20	20	21	21	21	21	21	21	21	22	22	22	24	24	34	34	34	35	35	35	35	36	36	37	37	37	37	37	37	37	37
TBC1D2B	23102	ENSG00000167202	3	13	13	13	13	14	14	14	17	17	17	19	19	19	19	19	19	19	19	19	19	19	22	22	22	23	23	23	23	23	23	23	23	23	23	23	23	24	24	29	29	29	29	29	29	29	29
CIC	23152	ENSG00000079432	3	47	51	51	51	52	52	52	52	52	52	58	58	59	59	60	60	65	66	66	66	66	102	104	104	106	110	110	123	123	127	129	132	140	140	142	142	156	156	157	157	164	168	168	172	191	191
NCDN	23154	ENSG00000020129	3	6	6	6	6	6	6	6	7	7	7	10	10	12	12	12	12	13	14	14	14	14	14	14	14	14	14	14	14	14	14	14	14	14	14	14	14	14	14	18	18	18	18	18	18	19	19
MLC1	23209	ENSG00000100427	3	183	184	184	184	212	212	212	223	223	225	232	233	236	239	239	239	241	247	247	247	247	272	272	272	282	284	284	335	335	351	351	353	360	360	365	365	368	368	406	445	446	475	475	477	480	480
FBXO28	23219	ENSG00000143756	3	22	23	23	23	23	23	23	25	25	25	27	27	28	28	28	28	28	30	30	30	30	30	30	30	34	34	34	35	35	35	35	36	36	36	37	37	38	38	38	38	38	39	39	39	39	39
RHOBTB2	23221	ENSG00000008853	3	60	62	65	65	65	65	65	69	69	69	72	72	73	74	74	74	74	77	77	77	77	89	89	89	89	90	90	92	92	92	92	93	94	94	97	97	106	106	108	111	112	128	128	131	137	137
ARHGEF9	23229	ENSG00000131089	3	169	183	185	185	185	185	185	204	204	204	213	213	213	214	218	218	230	236	236	237	237	245	246	246	258	260	260	273	273	276	276	277	282	282	285	285	309	309	321	333	334	354	354	358	368	368
VPS13A	23230	ENSG00000197969	3	178	184	184	184	187	187	187	200	200	200	210	211	212	213	213	213	221	226	226	226	226	380	382	382	405	407	407	504	504	505	505	506	507	507	525	525	533	533	759	948	967	1220	1220	1230	1246	1246
PLCB1	23236	ENSG00000182621	3	168	192	193	193	194	194	194	230	230	233	240	241	242	243	243	243	258	272	272	272	272	322	324	324	369	369	369	446	446	446	447	449	449	449	449	449	510	510	547	579	589	706	706	725	727	727
PACS2	23241	ENSG00000179364	3	50	50	50	50	50	50	50	51	51	51	58	58	59	59	59	59	59	68	68	68	68	73	76	76	80	81	81	85	85	90	91	92	94	94	94	94	98	98	102	109	117	150	150	151	154	154
DENND5A	23258	ENSG00000184014	3	20	21	21	21	21	21	21	25	25	25	28	28	29	29	29	29	29	33	33	33	33	36	38	38	41	43	43	43	43	43	43	43	44	44	44	44	49	49	49	49	49	54	54	55	59	59
EXOC7	23265	ENSG00000182473	3	12	12	12	12	12	12	12	13	13	13	15	15	16	16	16	16	16	17	17	17	17	18	18	18	19	19	19	19	19	19	19	19	23	23	23	23	23	23	23	23	23	23	23	23	24	24
DMXL2	23312	ENSG00000104093	3	13	13	13	13	14	14	14	17	17	17	20	20	20	20	20	20	20	26	26	31	31	98	99	99	100	101	101	102	102	102	102	103	104	104	105	105	109	109	111	111	113	156	156	157	161	161
SATB2	23314	ENSG00000119042	3	89	116	117	117	118	118	118	151	151	151	155	159	161	161	161	161	181	184	185	185	185	217	221	221	241	243	243	265	265	266	267	274	283	283	284	284	308	308	336	379	384	414	414	414	428	428
CUX2	23316	ENSG00000111249	3	6	6	6	6	6	6	6	7	7	7	12	12	12	12	12	12	12	12	12	12	12	36	39	39	39	39	39	41	41	46	46	48	48	48	49	49	52	52	53	53	55	57	57	61	68	68
NEDD4L	23327	ENSG00000049759	3	82	82	82	82	83	83	83	86	86	88	95	95	95	95	95	95	120	124	124	124	124	203	204	204	253	254	254	291	291	291	291	293	293	293	293	293	349	349	382	413	422	529	529	537	545	545
SZT2	23334	ENSG00000198198	3	142	146	157	157	161	161	161	256	256	260	262	264	265	265	265	265	411	413	413	413	413	618	628	628	772	775	775	956	956	956	958	959	966	966	968	968	1284	1284	1387	1515	1520	1599	1599	1609	1652	1652
MED13L	23389	ENSG00000123066	3	116	140	145	145	150	151	151	162	162	163	170	174	180	181	182	182	190	193	194	194	194	264	267	267	292	298	298	320	320	332	336	350	368	368	373	373	395	395	410	432	440	513	513	524	566	566
ATP13A2	23400	ENSG00000159363	3	135	149	149	149	161	161	161	214	214	217	221	221	226	228	228	228	249	251	251	251	251	296	298	298	312	317	317	361	361	361	362	365	366	366	366	366	391	391	408	425	428	477	477	479	487	487
ETHE1	23474	ENSG00000105755	3	55	74	74	74	75	75	75	78	78	78	83	83	84	85	85	85	93	97	97	97	97	109	110	110	112	112	112	127	127	127	127	127	126	126	127	127	132	132	162	180	183	200	200	203	204	204
MACF1	23499	ENSG00000127603	3	12	12	14	14	14	14	14	22	22	22	29	29	30	30	31	31	32	32	32	32	32	50	52	52	53	53	53	59	59	59	60	67	69	69	71	71	86	86	88	89	98	189	189	196	222	222
ATP6V0A2	23545	ENSG00000185344	3	171	192	192	192	192	192	192	194	194	197	201	201	202	202	202	202	226	226	226	226	226	244	246	246	250	253	253	307	307	307	307	309	309	309	311	311	317	317	320	322	329	395	395	397	417	417
PIGN	23556	ENSG00000197563	3	144	175	175	175	175	175	175	219	219	224	230	230	230	231	231	231	273	273	273	274	274	319	320	320	363	365	365	415	415	415	415	416	416	416	416	416	467	467	499	534	544	642	642	643	651	651
ZMYND8	23613	ENSG00000101040	3	6	6	6	6	6	7	7	7	7	7	10	10	10	10	10	10	10	10	10	10	10	15	15	15	16	16	16	16	16	16	16	16	16	16	16	16	16	16	16	16	16	16	16	16	16	16
FRRS1L	23732	ENSG00000260230	3	43	59	59	59	59	59	59	77	77	77	82	82	82	82	82	82	98	101	101	101	101	119	121	121	140	140	140	164	164	164	164	164	166	166	166	166	198	198	215	230	230	250	250	252	257	257
RTTN	25914	ENSG00000176225	3	217	234	236	236	236	237	237	248	248	252	260	260	261	262	262	262	285	285	285	285	285	330	335	335	349	351	351	354	354	355	356	359	359	359	359	359	370	370	369	370	386	525	525	543	575	575
PTPN23	25930	ENSG00000076201	3	7	10	10	10	10	10	10	10	10	11	13	13	14	14	14	14	14	15	27	27	27	34	34	34	35	38	38	43	43	43	43	44	44	44	44	44	45	45	46	48	48	53	53	55	65	65
SAMHD1	25939	ENSG00000101347	3	68	70	70	70	72	72	72	81	81	82	86	86	86	86	86	86	107	107	107	107	107	138	139	139	164	165	165	199	199	199	200	200	200	200	202	202	220	220	269	306	310	324	324	324	329	329
PARS2	25973	ENSG00000162396	3	22	30	30	30	30	30	30	33	33	33	35	35	36	41	40	40	46	46	46	46	46	46	46	46	46	46	46	46	46	46	46	50	51	51	51	51	55	55	56	56	56	66	66	67	71	71
MMACHC	25974	ENSG00000132763	3	123	128	128	128	182	183	183	188	188	189	192	192	193	193	197	197	200	200	200	200	200	221	221	221	238	239	239	272	272	273	273	274	274	274	275	275	279	279	302	327	328	342	342	342	348	348
CHD5	26038	ENSG00000116254	3	40	40	40	40	40	40	40	41	41	41	46	46	47	47	47	47	50	51	51	51	51	70	70	70	71	71	71	71	71	72	72	73	73	73	73	73	73	73	90	90	91	94	94	94	105	105
SETBP1	26040	ENSG00000152217	3	185	194	195	195	198	200	200	202	202	212	216	220	220	220	221	221	224	225	225	225	225	261	263	263	271	275	275	203	203	206	208	212	227	227	228	228	242	242	245	247	251	287	287	295	328	328
CNTNAP2	26047	ENSG00000174469	3	618	672	672	672	673	673	673	717	717	718	740	740	742	742	742	742	839	849	849	849	849	887	892	892	948	948	948	1061	1061	1064	1064	1068	1070	1070	1070	1070	1142	1142	1190	1226	1234	1299	1299	1300	1339	1339
ANKRD17	26057	ENSG00000132466	3	15	15	15	15	15	15	15	16	16	16	19	19	19	19	19	19	19	23	24	24	24	25	25	25	28	28	28	28	28	29	28	29	29	29	29	29	29	29	30	30	30	34	34	35	39	39
PHGDH	26227	ENSG00000092621	3	56	61	61	61	61	61	61	64	64	67	69	69	70	70	73	73	79	80	80	80	80	119	121	121	127	127	127	145	145	145	145	145	145	145	149	149	155	155	200	241	243	258	258	277	281	281
FBXL4	26235	ENSG00000112234	3	397	400	401	401	403	403	403	405	405	405	408	408	408	408	408	408	418	420	420	421	421	427	428	428	430	430	430	432	432	433	433	434	436	436	436	436	438	438	438	439	441	452	452	454	458	458
AGO1	26523	ENSG00000092847	3	8	9	9	9	10	10	10	11	11	11	14	14	16	16	16	16	17	17	17	17	17	34	35	35	35	35	35	36	36	37	37	37	38	38	40	40	40	40	40	40	40	42	42	49	56	56
BSCL2	26580	ENSG00000168000	3	130	147	147	147	147	147	147	158	158	160	167	169	170	171	171	171	191	191	191	191	191	222	224	224	237	238	238	263	263	263	263	263	264	264	264	264	284	284	293	303	304	321	321	321	330	330
NBEA	26960	ENSG00000172915	3	39	39	39	39	39	39	39	40	40	41	65	65	65	65	70	70	71	74	74	74	74	105	105	105	105	105	105	109	109	110	110	110	121	121	128	128	130	130	132	133	137	146	146	150	176	176
CYFIP2	26999	ENSG00000055163	3	13	13	15	15	15	15	15	15	15	15	19	19	19	19	19	19	19	20	20	20	20	25	26	26	29	31	31	41	41	41	41	42	45	45	45	45	53	53	55	66	67	74	74	76	84	84
KCNH5	27133	ENSG00000140015	3	51	73	73	73	73	73	73	85	85	85	89	89	89	89	89	89	100	104	104	104	104	130	130	130	141	141	141	161	161	161	162	164	164	164	164	164	182	182	196	224	225	225	225	225	225	225
VPS4A	27183	ENSG00000132612	3	21	23	23	23	23	23	23	24	24	24	27	27	27	27	27	27	27	27	27	27	27	28	29	29	30	30	30	31	31	31	31	31	31	31	36	36	36	36	36	36	36	38	38	38	38	38
COQ2	27235	ENSG00000173085	3	77	78	79	79	81	81	81	83	83	86	88	88	89	90	89	89	100	101	101	101	101	102	103	103	108	108	108	101	101	101	101	102	102	102	102	102	110	110	109	110	111	134	134	134	137	137
MMADHC	27249	ENSG00000168288	3	63	65	65	65	66	66	66	67	67	67	70	70	70	71	71	71	77	77	77	77	77	89	91	91	102	104	104	113	113	113	113	114	114	114	117	117	123	123	137	153	154	173	173	174	175	175
KLHL20	27252	ENSG00000076321	3	21	21	21	21	21	21	21	21	21	21	26	26	28	28	29	29	30	30	30	30	30	31	31	31	33	34	34	34	34	34	33	34	34	34	34	34	35	35	35	35	35	35	35	35	38	38
HTRA2	27429	ENSG00000115317	3	49	49	49	49	50	50	50	52	52	52	54	54	54	54	54	54	56	56	56	56	56	63	64	64	64	64	64	77	77	77	77	77	77	77	77	77	81	81	83	83	83	93	93	94	96	96
DLL1	28514	ENSG00000198719	3	52	53	53	53	54	54	54	59	59	59	66	66	68	69	69	69	69	70	70	70	70	123	123	123	129	129	129	129	129	129	129	132	136	136	136	136	137	137	140	141	142	165	165	167	177	177
DROSHA	29102	ENSG00000113360	3	25	25	25	25	25	25	25	27	27	27	31	31	31	31	31	31	32	32	32	32	32	48	48	48	49	49	49	49	49	49	49	49	49	49	50	50	52	52	52	52	52	52	52	52	52	52
ANKRD11	29123	ENSG00000167522	3	207	235	237	237	252	258	258	409	409	410	416	423	427	427	431	431	443	449	450	450	450	571	583	583	624	635	635	682	682	697	700	721	742	742	744	744	792	792	816	827	842	1001	1001	1020	1101	1101
ALG6	29929	ENSG00000088035	3	84	93	93	93	126	126	126	130	130	131	133	133	134	135	135	135	144	144	144	144	144	161	161	161	168	168	168	196	196	196	196	197	198	198	202	202	210	210	251	276	281	305	305	306	314	314
TNPO2	30000	ENSG00000105576	3	15	15	15	15	15	15	15	15	15	15	17	17	17	17	17	17	17	19	19	19	19	26	26	26	26	28	28	29	29	29	29	29	29	29	29	29	29	29	29	29	29	29	29	34	39	39
RRM2B	50484	ENSG00000048392	3	156	158	158	158	160	160	160	163	163	163	165	165	167	167	167	167	178	181	181	181	181	185	185	185	189	190	190	213	213	213	214	216	216	216	216	216	219	219	220	221	220	251	251	253	261	261
KCNK4	50801	ENSG00000182450	3	3	3	3	3	3	3	3	5	5	5	7	7	7	7	8	8	8	8	8	8	8	9	9	9	9	9	9	11	11	11	11	11	11	11	11	11	13	13	13	13	13	15	15	15	16	16
NSDHL	50814	ENSG00000147383	3	194	195	195	195	196	196	196	203	203	204	216	216	218	219	219	219	220	230	231	231	231	247	247	247	249	249	249	252	252	252	253	256	256	256	257	257	261	261	262	262	263	281	281	282	289	289
EXOSC3	51010	ENSG00000107371	3	83	84	84	84	86	86	86	92	92	93	98	98	99	99	99	99	105	109	109	109	109	117	117	117	121	121	121	139	139	139	139	140	140	140	140	140	143	143	143	143	144	152	152	153	161	161
TMX2	51075	ENSG00000213593	3	6	6	6	6	6	6	6	7	7	7	11	11	11	11	11	11	11	12	12	12	12	20	20	20	20	20	20	20	20	20	20	20	20	20	20	20	23	23	26	26	26	27	27	27	27	27
SEPSECS	51091	ENSG00000109618	3	85	89	89	89	91	91	91	93	93	94	98	99	100	101	101	101	111	111	111	111	111	133	133	133	143	143	143	173	173	173	173	174	175	175	188	188	191	191	223	253	258	283	283	286	292	292
TRAPPC12	51112	ENSG00000171853	3	28	28	28	28	28	28	28	30	30	30	32	32	32	32	32	32	32	37	37	37	37	40	41	41	45	45	45	45	45	45	45	48	49	49	49	49	55	55	55	55	56	60	60	60	62	62
ZDHHC9	51114	ENSG00000188706	3	160	170	170	170	171	171	171	182	182	182	192	193	193	194	194	194	195	203	204	204	204	213	213	213	221	222	222	234	234	234	234	239	243	243	244	244	255	255	262	271	272	288	288	288	295	295
COQ4	51117	ENSG00000167113	3	65	77	77	77	78	78	78	90	90	90	96	96	96	96	97	97	116	118	118	118	118	129	129	129	132	133	133	134	134	134	134	134	137	137	137	137	142	142	141	143	144	159	159	159	161	161
IER3IP1	51124	ENSG00000134049	3	41	43	44	44	44	44	44	46	46	46	50	50	50	50	50	50	56	58	58	58	58	67	67	67	73	73	73	83	83	83	83	83	83	83	83	83	92	92	94	99	100	107	107	107	109	109
KCTD3	51133	ENSG00000136636	3	19	19	19	19	20	20	20	20	20	20	24	24	24	24	25	25	25	26	26	26	26	29	29	29	31	31	31	32	32	32	32	32	32	32	32	32	33	33	33	33	33	33	33	34	34	34
PIGP	51227	ENSG00000185808	3	57	57	57	57	57	57	57	58	58	58	63	63	63	63	63	63	64	66	66	66	66	71	71	71	72	72	72	72	72	72	72	73	73	73	73	73	75	75	75	75	75	75	75	75	76	76
PCDH12	51294	ENSG00000113555	3	16	17	17	17	17	17	17	19	19	19	21	23	23	23	23	23	26	30	30	31	31	53	53	53	55	55	55	55	55	56	56	56	56	56	57	57	63	63	65	81	81	86	86	87	90	90
FZR1	51343	ENSG00000105325	3	14	14	14	14	14	14	14	15	15	15	19	19	20	20	20	20	22	24	24	24	24	24	24	24	25	25	25	25	25	25	25	25	25	25	25	25	25	25	25	25	25	25	25	25	25	25
TRAPPC4	51399	ENSG00000196655	3	17	17	17	17	17	17	17	19	19	19	23	23	25	25	25	25	26	27	27	27	27	27	28	28	32	32	32	33	33	33	33	33	33	33	34	34	35	35	34	35	37	63	63	63	64	64
ACTL6B	51412	ENSG00000077080	3	16	16	16	16	16	16	16	18	18	18	23	23	23	23	32	32	32	33	33	39	39	39	39	39	43	43	43	45	45	45	45	46	47	47	47	47	48	48	49	49	50	52	52	52	53	53
LARS1	51520	ENSG00000133706	3	84	98	98	98	98	99	99	99	99	101	103	103	104	104	104	104	144	145	145	145	145	167	167	167	167	168	168	168	168	168	168	170	170	170	170	170	176	176	176	175	180	269	269	271	272	272
TDP2	51567	ENSG00000111802	3	9	9	9	9	9	9	9	9	9	10	14	15	15	15	15	15	15	15	15	15	15	26	27	27	28	28	28	29	29	30	30	30	30	30	30	30	32	32	32	31	31	31	31	31	33	33
UFM1	51569	ENSG00000120686	3	37	37	37	37	38	38	38	39	39	39	41	41	41	41	41	41	41	42	42	42	42	42	42	42	43	43	43	43	43	43	43	43	43	43	43	43	45	45	45	48	48	48	48	48	49	49
PIGT	51604	ENSG00000124155	3	22	25	25	25	29	29	29	33	33	34	38	39	39	39	41	41	44	44	44	44	44	67	67	67	69	69	69	70	70	70	71	72	72	72	72	72	84	84	87	91	91	106	106	115	118	118
OTUD6B	51633	ENSG00000155100	3	29	29	29	29	30	30	30	32	32	32	34	34	35	35	35	35	35	37	37	37	37	44	44	44	44	44	44	47	47	47	47	47	47	47	47	47	50	50	50	50	50	52	52	52	56	56
PPIL1	51645	ENSG00000137168	3	5	5	5	5	5	5	5	6	6	6	9	9	10	10	10	10	10	11	11	11	11	11	11	11	11	11	11	13	13	13	13	13	13	13	14	14	14	14	17	17	17	17	17	17	17	17
CPSF3	51692	ENSG00000119203	3	18	18	18	18	18	18	18	18	18	18	20	20	20	20	20	20	20	20	20	20	20	20	20	20	20	20	20	20	20	20	20	20	20	20	20	20	20	20	20	20	20	20	20	20	20	20
WWOX	51741	ENSG00000186153	3	238	286	287	287	290	290	290	336	336	336	365	365	370	370	371	371	439	460	460	460	460	490	492	492	539	544	544	587	587	589	590	596	595	595	595	595	660	660	684	699	704	749	749	755	767	767
ADAM22	53616	ENSG00000008277	3	10	12	12	12	13	13	13	13	13	13	17	17	17	17	17	17	18	20	20	20	20	42	42	42	42	42	42	42	42	42	42	42	42	42	43	43	45	45	45	45	45	48	48	48	48	48
PRMT7	54496	ENSG00000132600	3	26	30	30	30	30	30	30	34	34	34	37	37	37	37	37	37	38	38	38	38	38	64	64	64	66	66	66	73	73	73	73	73	78	78	78	78	83	83	85	85	85	87	87	88	98	98
GTPBP2	54676	ENSG00000172432	3	8	12	12	12	12	12	12	12	12	12	15	15	16	16	16	16	16	16	16	16	16	20	20	20	20	20	20	22	22	21	21	21	21	21	21	21	21	21	22	25	28	31	31	32	34	34
P4HTM	54681	ENSG00000178467	3	5	5	5	5	5	5	5	5	5	5	7	7	8	8	8	8	13	13	13	13	13	13	13	13	14	14	14	14	14	14	14	16	16	16	16	16	18	18	19	19	19	20	20	20	21	21
CNNM2	54805	ENSG00000148842	3	63	65	65	65	64	64	64	66	66	67	69	69	69	69	75	75	77	78	78	78	78	104	105	105	107	108	108	130	130	130	130	131	133	133	144	144	148	148	149	151	154	167	167	169	176	176
NDE1	54820	ENSG00000072864	3	603	653	654	654	659	662	662	688	688	691	716	717	736	762	765	765	815	813	813	814	814	847	857	857	883	884	884	1145	1145	1148	1148	1161	1164	1164	1167	1167	1189	1189	1206	1248	1253	1295	1295	1301	1320	1320
BCAS3	54828	ENSG00000141376	3	18	18	18	18	18	18	18	21	21	21	26	26	28	28	28	28	28	31	31	31	31	31	31	31	32	32	32	32	32	32	32	33	34	34	34	34	34	34	46	46	46	46	46	46	48	48
PIGG	54872	ENSG00000174227	3	164	198	198	198	200	200	200	228	228	230	236	237	238	238	238	238	262	266	266	266	266	314	316	316	350	350	350	393	393	393	393	400	402	402	402	402	446	446	470	496	500	530	530	557	572	572
ADPRS	54936	ENSG00000116863	3	5	5	5	5	5	5	5	12	12	12	17	17	18	18	18	18	19	20	20	20	20	22	23	23	24	25	25	25	25	25	25	25	25	25	25	25	28	28	28	28	28	28	28	28	28	28
CLN6	54982	ENSG00000128973	3	163	190	190	190	211	215	215	225	225	227	229	230	230	230	230	230	253	254	254	254	254	283	283	283	299	300	300	340	340	341	341	341	344	344	344	344	367	367	401	435	438	458	458	458	463	463
RMND1	55005	ENSG00000155906	3	42	49	49	49	49	49	49	51	51	53	58	58	58	58	58	58	79	80	80	80	80	92	93	93	94	94	94	95	95	95	95	97	97	97	98	98	102	102	104	104	105	153	153	154	155	155
OXR1	55074	ENSG00000164830	3	34	34	34	34	34	34	34	35	35	35	39	39	39	39	39	39	39	42	42	42	42	46	46	46	46	46	46	48	48	48	48	48	48	48	49	49	49	49	49	49	49	49	49	49	50	50
UBR7	55148	ENSG00000012963	3	15	15	15	15	15	15	15	16	16	16	19	19	19	19	19	19	19	20	20	20	20	20	20	20	21	21	21	21	21	21	21	21	21	21	21	21	27	27	27	27	27	29	29	29	29	29
PNPO	55163	ENSG00000108439	3	102	112	112	112	114	114	114	122	122	124	126	126	128	128	128	128	140	140	140	140	140	147	147	147	159	159	159	183	183	184	184	184	184	184	184	184	196	196	207	218	219	223	223	224	231	231
SETD5	55209	ENSG00000168137	3	103	111	112	112	113	113	113	117	117	118	120	126	127	127	127	127	133	134	134	134	134	176	182	182	194	205	205	216	216	223	225	236	249	249	255	255	276	276	283	290	296	374	374	379	418	418
UFSP2	55325	ENSG00000109775	3	89	90	90	90	91	91	91	98	98	98	107	107	109	109	109	109	109	119	119	119	119	127	128	128	133	133	133	134	134	134	134	134	135	135	136	136	137	137	138	138	138	138	138	138	138	138
PI4K2A	55361	ENSG00000155252	3	10	12	12	12	11	11	11	12	12	12	14	14	14	14	14	14	14	14	14	14	14	14	14	14	14	14	14	14	14	14	14	14	14	14	14	14	14	14	14	14	14	14	14	14	14	14
PIDD1	55367	ENSG00000177595	3	17	17	17	17	17	17	17	19	19	19	27	27	28	28	28	28	28	29	29	29	29	35	35	35	38	38	38	39	39	39	39	41	42	42	42	42	44	44	43	43	43	44	44	44	44	44
FOXRED1	55572	ENSG00000110074	3	112	124	124	124	127	127	127	129	129	130	137	137	140	141	141	141	145	148	148	148	148	158	160	160	164	165	165	181	181	181	181	183	183	183	184	184	188	188	188	189	190	209	209	209	210	210
POMGNT1	55624	ENSG00000085998	3	209	257	257	257	292	293	293	304	304	320	323	324	326	328	329	329	365	364	364	364	364	398	398	398	418	421	421	459	459	459	459	461	463	463	469	469	500	500	566	625	626	648	648	652	662	662
OSGEP	55644	ENSG00000092094	3	25	27	27	27	27	27	27	27	27	29	34	34	35	35	35	35	35	36	36	36	36	43	43	43	44	44	44	45	45	45	45	46	46	46	49	49	52	52	52	59	60	75	75	75	78	78
PIGV	55650	ENSG00000060642	3	64	77	77	77	78	78	78	78	78	79	81	81	83	83	83	83	90	90	90	90	90	95	95	95	95	96	96	112	112	112	112	112	113	113	113	113	115	115	115	116	116	124	124	124	131	131
PACS1	55690	ENSG00000175115	3	32	32	33	33	33	33	33	58	58	59	64	64	66	66	66	66	67	68	68	68	68	85	85	85	85	85	85	87	87	91	91	91	91	91	91	91	96	96	97	97	103	187	187	199	219	219
POLR3B	55703	ENSG00000013503	3	78	79	79	79	79	79	79	80	80	80	82	83	83	84	84	84	84	84	84	84	84	91	92	92	94	96	96	126	126	126	126	127	131	131	131	131	139	139	141	143	188	284	284	288	297	297
CCDC88A	55704	ENSG00000115355	3	10	11	11	11	11	11	11	13	13	13	15	15	15	15	15	15	15	17	17	17	17	53	53	53	55	55	55	55	55	56	56	56	56	56	56	56	57	57	57	64	64	67	67	67	67	67
OGDHL	55753	ENSG00000197444	3	39	41	41	41	40	40	40	47	47	47	51	51	53	53	53	53	53	62	62	62	62	72	72	72	74	74	74	75	75	75	76	79	80	80	81	81	82	82	82	82	83	84	84	85	85	85
NGLY1	55768	ENSG00000151092	3	75	96	96	96	97	97	97	113	113	113	115	115	115	115	115	115	134	136	136	136	136	161	163	163	196	196	196	232	232	233	233	234	239	239	239	239	288	288	312	331	338	373	373	375	381	381
MBD5	55777	ENSG00000204406	3	315	381	381	381	388	390	390	428	428	429	461	465	466	466	466	466	505	507	507	507	507	549	557	557	627	630	630	649	649	652	653	664	667	667	667	667	727	727	785	818	819	847	847	852	878	878
VPS11	55823	ENSG00000160695	3	18	18	18	18	19	19	19	21	21	21	25	25	28	28	29	29	30	31	31	31	31	45	47	47	52	53	53	53	53	54	54	54	54	54	54	54	61	61	59	67	67	67	67	68	72	72
ASH1L	55870	ENSG00000116539	3	19	22	22	22	24	24	24	25	25	25	27	28	30	30	33	33	36	37	37	37	37	56	61	61	63	65	65	71	71	78	81	83	88	88	88	88	108	108	110	110	113	120	120	124	156	156
KMT2E	55904	ENSG00000005483	3	15	15	15	15	15	15	15	17	17	19	27	27	27	27	27	27	32	34	34	34	34	65	66	66	66	66	66	69	69	69	69	71	83	83	84	84	88	88	107	108	110	113	113	116	134	134
ALG1	56052	ENSG00000033011	3	84	97	97	97	97	97	97	101	101	102	105	106	106	106	106	106	112	134	134	134	134	155	156	156	157	158	158	163	163	165	165	168	168	168	168	168	184	184	186	187	192	248	248	251	260	260
PCDHGC4	56098	ENSG00000242419	3	15	15	15	15	15	15	15	16	16	16	18	18	18	18	18	18	19	20	20	20	20	28	28	28	28	28	28	28	28	28	28	28	28	28	28	28	29	29	29	29	29	29	29	29	29	29
WDR45B	56270	ENSG00000141580	3	29	30	30	30	30	30	30	34	34	34	39	39	39	39	39	39	39	42	42	42	42	49	49	49	49	49	49	49	49	49	49	49	50	50	50	50	51	51	52	52	52	53	53	54	54	54
KCNQ5	56479	ENSG00000185760	3	9	13	13	13	14	14	14	15	15	15	18	18	19	19	19	19	20	20	20	20	20	26	27	27	29	29	29	34	34	37	39	41	44	44	44	44	52	52	53	55	55	58	58	62	71	71
MFF	56947	ENSG00000168958	3	31	37	38	38	38	38	38	39	39	39	43	43	43	43	44	44	59	60	60	60	60	60	60	60	60	60	60	60	60	61	61	64	64	64	66	66	72	72	72	69	71	101	101	101	102	102
PARP6	56965	ENSG00000137817	3	11	11	11	11	12	12	12	13	13	13	15	15	15	15	15	15	15	16	16	16	16	16	16	16	16	16	16	16	16	16	16	17	17	17	17	17	18	18	18	18	18	19	19	19	19	19
COQ9	57017	ENSG00000088682	3	60	67	67	67	67	67	67	69	69	70	73	73	73	73	73	73	80	81	81	81	81	86	86	86	86	86	86	98	98	98	98	99	99	99	99	99	102	102	102	103	105	123	123	124	127	127
RARS2	57038	ENSG00000146282	3	114	122	122	122	125	126	126	127	127	127	131	132	132	132	134	134	155	160	160	160	160	195	195	195	201	204	204	214	214	217	217	216	217	217	223	223	230	230	280	329	332	391	391	396	406	406
CPA6	57094	ENSG00000165078	3	78	86	87	87	87	87	87	93	93	95	98	98	98	98	98	98	110	112	112	112	112	125	125	125	135	135	135	164	164	165	166	167	167	167	167	167	184	184	192	201	202	203	203	203	204	204
VARS2	57176	ENSG00000137411	3	65	85	85	85	87	87	87	88	88	89	93	93	94	94	94	94	114	114	114	114	114	115	117	117	117	117	117	123	123	123	123	123	123	123	123	123	139	139	137	141	142	198	198	204	211	211
TBC1D24	57465	ENSG00000162065	3	324	360	360	360	361	361	361	386	386	391	396	398	400	401	401	401	436	438	438	438	438	453	456	456	480	482	482	561	561	562	562	564	564	564	564	564	597	597	619	636	639	658	658	659	666	666
SCAF4	57466	ENSG00000156304	3	46	46	46	46	46	46	46	46	46	46	51	51	52	52	52	52	52	53	53	53	53	53	53	53	54	54	54	54	54	55	55	56	60	60	60	60	61	61	62	62	63	64	64	64	66	66
SLC12A5	57468	ENSG00000124140	3	41	61	61	61	63	63	63	77	77	77	80	88	88	88	89	89	115	116	116	117	117	176	177	177	207	208	208	246	246	246	246	246	246	246	246	246	307	307	342	381	384	394	394	395	398	398
SHROOM4	57477	ENSG00000158352	3	177	178	178	178	178	178	178	186	186	187	197	197	197	198	199	199	202	207	207	208	208	210	215	215	218	220	220	222	222	223	223	228	228	228	231	231	242	242	242	242	244	246	246	247	248	248
ARID1B	57492	ENSG00000049618	3	277	308	310	310	311	320	320	421	421	435	440	446	450	451	454	454	462	471	472	472	472	482	485	485	506	519	519	548	548	564	566	575	607	607	613	613	633	633	640	642	682	807	807	815	866	866
HECW2	57520	ENSG00000138411	3	31	40	40	40	40	41	41	46	46	46	51	51	51	51	51	51	54	58	58	58	58	123	126	126	131	132	132	133	133	136	137	140	148	148	148	148	168	168	170	171	172	180	180	182	199	199
PCDH19	57526	ENSG00000165194	3	401	436	436	436	441	445	445	484	484	486	494	497	500	501	501	501	546	554	554	555	555	592	595	595	652	667	667	734	734	741	742	748	749	749	751	751	807	807	856	874	879	898	898	900	921	921
HACE1	57531	ENSG00000085382	3	21	24	24	24	26	26	26	28	28	28	33	33	33	33	33	33	34	36	36	36	36	60	61	61	61	62	62	62	62	63	63	63	65	65	65	65	66	66	66	66	67	73	73	73	76	76
CC2D2A	57545	ENSG00000048342	3	285	323	323	323	324	324	324	335	335	406	411	411	412	416	422	422	453	451	451	451	451	470	476	476	500	501	501	574	574	575	576	584	587	587	587	587	666	666	715	759	773	860	860	865	881	881
KCNT1	57582	ENSG00000107147	3	428	526	526	526	533	535	535	590	590	594	599	599	603	603	603	603	761	760	760	760	760	847	856	856	916	921	921	975	975	977	977	978	980	980	983	983	1075	1075	1130	1193	1199	1268	1268	1275	1303	1303
EPG5	57724	ENSG00000152223	3	119	156	156	156	157	157	157	184	184	188	192	198	212	212	212	212	273	273	273	273	273	372	374	374	435	438	438	493	493	495	495	495	497	497	498	498	582	582	619	672	680	788	788	790	801	801
SPTBN4	57731	ENSG00000160460	3	8	9	9	9	13	13	13	13	13	13	17	17	17	17	17	17	17	18	18	19	19	44	46	46	47	48	48	50	50	50	50	50	57	57	57	57	62	62	64	64	67	102	102	106	116	116
NAPB	63908	ENSG00000125814	3	14	14	14	14	16	16	16	16	16	16	19	19	19	19	19	19	19	19	19	19	19	20	20	20	21	21	21	21	21	21	22	23	24	24	24	24	24	24	24	24	24	24	24	24	24	24
ZNF335	63925	ENSG00000198026	3	69	74	75	75	75	76	76	76	76	76	82	82	84	84	84	84	85	84	84	84	84	119	119	119	123	126	126	126	126	126	126	127	127	127	127	127	133	133	132	136	140	184	184	187	199	199
STEEP1	63932	ENSG00000018610	3	135	136	136	136	136	136	136	140	140	140	150	150	150	151	151	151	151	158	158	158	158	158	158	158	161	161	161	161	161	162	162	166	167	167	168	168	170	170	170	170	171	174	174	174	175	175
SLC39A8	64116	ENSG00000138821	3	18	18	18	18	19	19	19	19	19	19	22	22	22	22	23	23	24	25	25	25	25	34	34	34	34	36	36	36	36	36	36	36	36	36	36	36	41	41	41	41	45	87	87	87	93	93
IFIH1	64135	ENSG00000115267	3	55	82	82	82	84	84	84	98	98	99	104	105	111	113	113	113	138	138	139	139	139	188	208	208	242	244	244	282	282	283	284	286	289	289	290	290	365	365	379	411	413	451	451	462	476	476
IRF2BPL	64207	ENSG00000119669	3	14	16	16	16	21	21	21	24	24	26	29	30	30	30	30	30	30	31	32	32	32	33	34	34	34	37	37	39	39	41	44	45	52	52	52	52	64	64	66	67	74	91	91	93	109	109
NSD1	64324	ENSG00000165671	3	626	672	672	672	685	687	687	730	730	733	741	747	750	751	754	754	800	803	803	803	803	858	867	867	897	900	900	882	882	891	891	896	907	907	910	910	946	946	973	984	992	1093	1093	1100	1154	1154
ARV1	64801	ENSG00000173409	3	29	30	30	30	30	30	30	33	33	33	35	35	35	35	35	35	35	37	37	37	37	43	43	43	51	51	51	52	52	52	52	54	54	54	55	55	59	59	60	59	60	61	61	61	62	62
WNK3	65267	ENSG00000196632	3	117	117	117	117	117	117	117	118	118	118	127	127	127	128	128	128	128	133	133	134	134	156	157	157	158	159	159	159	159	159	159	160	160	160	161	161	161	161	162	164	166	167	167	167	167	167
SPATA5L1	79029	ENSG00000171763	3	13	14	14	14	15	15	15	16	16	16	19	19	19	19	19	19	19	20	20	20	20	20	20	20	20	20	20	20	20	27	27	28	28	28	28	28	30	30	30	30	31	37	37	37	44	44
ALG8	79053	ENSG00000159063	3	54	56	56	56	56	56	56	57	57	61	63	63	63	63	63	63	64	64	64	64	64	83	83	83	85	85	85	95	95	95	95	96	96	96	96	96	107	107	107	109	114	188	188	188	193	193
NDUFAF5	79133	ENSG00000101247	3	56	67	67	67	69	69	69	72	72	73	78	78	79	79	79	79	89	90	90	90	90	113	114	114	117	117	117	119	119	119	119	121	121	121	141	141	143	143	168	199	200	218	218	218	221	221
MBOAT7	79143	ENSG00000125505	3	20	20	20	20	23	23	23	25	25	25	28	28	28	28	28	28	28	28	28	28	28	28	32	32	34	34	34	35	35	37	37	40	41	41	42	42	54	54	55	54	56	59	59	59	64	64
CARS2	79587	ENSG00000134905	3	140	166	166	166	166	166	166	186	186	186	195	195	196	196	196	196	233	239	239	239	239	261	261	261	306	306	306	356	356	357	357	360	360	360	360	360	420	420	447	471	481	525	525	529	531	531
RNASEH2B	79621	ENSG00000136104	3	76	79	79	79	79	79	79	89	89	89	91	91	91	92	92	92	107	109	109	109	109	120	120	120	123	126	126	147	147	147	147	149	149	149	151	151	167	167	171	179	180	187	187	189	197	197
ROGDI	79641	ENSG00000067836	3	94	111	111	111	111	111	111	136	136	136	139	139	141	141	141	141	164	165	165	165	165	190	191	191	206	206	206	243	243	243	243	245	247	247	247	247	289	289	309	330	331	337	337	337	337	337
TBL1XR1	79718	ENSG00000177565	3	60	70	71	71	74	74	74	89	89	89	93	93	95	96	97	97	107	109	109	109	109	126	128	128	141	142	142	151	151	154	155	161	166	166	168	168	179	179	190	206	211	259	259	263	283	283
NARS2	79731	ENSG00000137513	3	40	49	50	50	50	50	50	51	51	52	54	54	54	64	61	61	76	76	76	76	76	93	93	93	94	94	94	95	95	95	95	96	97	97	97	97	106	106	106	106	108	157	157	158	163	163
SLC25A22	79751	ENSG00000177542	3	190	215	215	215	217	218	218	229	229	229	236	237	239	239	239	239	260	260	260	260	260	270	270	270	285	285	285	315	315	315	315	317	318	318	318	318	339	339	348	359	361	379	379	380	382	382
SNIP1	79753	ENSG00000163877	3	9	9	10	10	10	10	10	12	12	12	14	14	15	15	15	15	17	17	17	17	17	28	28	28	28	28	28	28	28	28	28	28	28	28	28	28	30	30	30	33	33	33	33	34	34	34
ALG9	79796	ENSG00000086848	3	100	109	109	109	109	109	109	110	110	111	114	114	114	114	114	114	117	123	123	123	123	131	131	131	135	135	135	159	159	160	160	160	160	160	160	160	167	167	170	174	176	203	203	206	212	212
EHMT1	79813	ENSG00000181090	3	338	391	392	392	393	394	394	465	465	465	473	477	478	478	479	479	518	527	528	529	529	622	626	626	695	696	696	728	728	733	735	746	757	757	761	761	850	850	921	987	1001	1130	1130	1136	1164	1164
ALG13	79868	ENSG00000101901	3	242	290	290	290	290	290	290	312	312	313	323	323	324	325	326	326	361	368	368	368	368	402	403	403	431	432	432	456	456	459	459	463	465	465	466	466	523	523	546	583	588	609	609	611	633	633
UBA5	79876	ENSG00000081307	3	29	30	30	30	30	30	30	30	30	30	32	32	32	32	32	32	33	33	33	33	33	41	42	42	44	45	45	46	46	46	46	48	50	50	50	50	52	52	53	53	55	56	56	57	58	58
DHDDS	79947	ENSG00000117682	3	55	57	57	57	58	58	58	60	60	61	63	63	64	64	64	64	67	68	68	68	68	84	86	86	90	90	90	122	122	122	122	122	124	124	125	125	139	139	165	186	187	197	197	199	199	199
TRPM3	80036	ENSG00000083067	3	38	39	39	39	39	39	39	42	42	42	48	48	49	49	49	49	49	54	54	54	54	56	56	56	57	57	57	57	57	57	57	57	58	58	58	58	58	58	58	58	60	65	65	66	75	75
FBXO11	80204	ENSG00000138081	3	25	25	25	25	31	31	31	35	35	35	39	40	40	40	40	40	42	44	43	43	43	50	51	51	57	62	62	64	64	75	75	77	84	84	95	95	107	107	115	119	120	126	126	128	150	150
TARS2	80222	ENSG00000143374	3	34	42	42	42	45	45	45	45	45	45	48	49	49	49	49	49	68	69	69	69	69	75	76	76	76	77	77	77	77	77	77	77	77	77	77	77	82	82	84	89	90	109	109	111	114	114
WDR26	80232	ENSG00000162923	3	33	37	37	37	38	38	38	39	39	40	42	42	43	43	43	43	43	46	46	46	46	52	53	53	59	59	59	64	64	64	64	69	76	76	80	80	86	86	87	88	89	91	91	91	99	99
DNAJC5	80331	ENSG00000101152	3	181	194	194	194	196	196	196	206	206	206	211	211	211	211	211	211	222	222	222	222	222	226	227	227	238	238	238	285	285	285	286	287	287	287	287	287	298	298	305	317	318	333	333	333	340	340
TSEN2	80746	ENSG00000154743	3	106	110	110	110	110	110	110	114	114	115	118	118	118	119	119	119	126	128	128	128	128	134	134	134	134	134	134	151	151	151	151	152	152	152	152	152	154	154	153	153	156	201	201	206	208	208
COL18A1	80781	ENSG00000182871	3	292	299	299	299	303	303	303	307	307	314	325	327	330	332	332	332	334	342	342	342	342	355	358	358	368	371	371	444	444	444	445	447	452	452	452	452	495	495	529	595	606	744	744	751	761	761
LNPK	80856	ENSG00000144320	3	17	17	17	17	19	19	19	21	21	21	25	25	26	26	26	26	26	29	29	29	29	30	30	30	32	33	33	33	33	33	33	33	34	34	34	34	36	36	36	36	38	38	38	39	39	39
YIPF5	81555	ENSG00000145817	3	14	14	14	14	14	14	14	14	14	14	16	16	16	16	16	16	17	18	18	18	18	18	18	18	18	18	18	18	18	18	18	18	18	18	18	18	23	23	23	23	23	23	23	23	23	23
CLPB	81570	ENSG00000162129	3	51	77	77	77	77	77	77	92	92	92	94	94	94	94	95	95	135	135	135	135	135	170	170	170	187	188	188	217	217	217	217	217	217	217	217	217	249	249	267	281	285	332	332	334	337	337
TRIM8	81603	ENSG00000171206	3	13	15	15	15	14	14	14	17	17	17	19	19	19	19	19	19	19	19	19	19	19	19	19	19	19	19	19	19	19	19	20	20	21	21	21	21	21	21	21	21	21	29	29	30	40	40
SNX27	81609	ENSG00000143376	3	26	38	38	38	38	38	38	50	50	50	52	52	52	52	52	52	67	67	67	67	67	84	84	84	103	103	103	129	129	129	129	129	129	129	129	129	150	150	173	194	194	194	194	194	195	195
TMEM163	81615	ENSG00000152128	3	8	9	9	9	9	9	9	10	10	10	12	12	12	12	12	12	12	14	14	14	14	14	14	14	15	15	15	15	15	15	15	15	15	15	15	15	15	15	15	15	15	15	15	15	15	15
ISCA1	81689	ENSG00000135070	3	22	23	23	23	23	23	23	23	23	23	27	27	28	28	28	28	28	30	30	30	30	31	31	31	32	32	32	32	32	32	32	32	32	32	32	32	32	32	32	33	33	34	34	34	35	35
TMEM222	84065	ENSG00000186501	3	7	7	7	7	7	7	7	7	7	7	9	9	10	10	10	10	11	11	11	11	11	11	11	11	11	11	11	11	11	11	11	11	11	11	11	11	11	11	11	11	11	16	16	16	16	16
NSRP1	84081	ENSG00000126653	3	4	5	5	5	5	5	5	5	5	5	7	7	8	8	8	8	8	9	9	9	9	9	9	9	10	10	10	10	10	10	10	10	10	10	10	10	10	10	10	10	10	14	14	14	14	14
KAT8	84148	ENSG00000103510	3	15	15	15	15	15	15	15	15	15	16	20	20	20	20	20	20	20	21	21	21	21	21	21	21	21	21	21	21	21	26	26	27	27	27	27	27	27	27	27	27	27	29	29	29	31	31
RNASEH2C	84153	ENSG00000172922	3	65	65	65	65	66	66	66	69	69	69	71	71	72	72	72	72	77	77	77	77	77	82	83	83	87	88	88	111	111	111	111	112	114	114	114	114	127	127	135	138	138	143	143	144	147	147
BLTP1	84162	ENSG00000138688	3	27	28	28	28	28	28	28	29	29	29	35	35	35	35	35	35	36	37	37	39	39	58	60	60	61	61	61	64	64	65	64	71	76	76	76	76	90	90	89	89	93	183	183	198	223	223
FAR1	84188	ENSG00000197601	3	15	15	15	15	15	15	15	16	16	16	18	18	18	18	18	18	18	20	20	20	20	35	35	35	39	39	39	40	40	40	40	40	40	40	40	40	41	41	41	42	43	61	61	62	66	66
PHF6	84295	ENSG00000156531	3	174	178	178	178	180	180	180	187	187	188	197	199	200	201	201	201	204	212	213	213	213	220	220	220	224	224	224	228	228	229	229	235	236	236	237	237	242	242	243	244	247	257	257	258	269	269
SLITRK2	84631	ENSG00000185985	3	150	150	150	150	150	150	150	157	157	157	167	167	168	169	169	169	169	179	180	180	180	186	186	186	188	188	188	189	189	189	189	191	191	191	192	192	192	192	192	192	194	194	194	195	195	195
GTPBP3	84705	ENSG00000130299	3	49	56	56	56	57	57	57	57	57	57	61	61	61	61	61	61	70	71	71	73	73	93	93	93	93	94	94	97	97	97	97	98	99	99	99	99	101	101	103	104	104	121	121	123	126	126
PIGO	84720	ENSG00000165282	3	168	199	199	199	202	202	202	243	243	244	249	250	254	255	255	255	313	317	317	318	318	338	339	339	370	370	370	447	447	448	448	449	453	453	453	453	526	526	574	607	608	620	620	621	637	637
RTN4IP1	84816	ENSG00000130347	3	24	24	24	24	24	24	24	25	25	25	28	28	29	29	29	29	29	30	30	30	30	41	44	44	56	58	58	73	73	74	74	74	77	77	77	77	101	101	116	131	132	159	159	160	161	161
HPDL	84842	ENSG00000186603	3	6	6	6	6	6	6	6	7	7	7	9	9	10	10	10	10	11	11	11	11	11	11	11	11	13	13	13	13	13	13	13	21	23	23	23	23	23	23	23	23	24	31	31	31	37	37
ATAD1	84896	ENSG00000138138	3	7	9	12	12	11	11	11	15	15	15	18	18	18	18	18	18	21	23	23	23	23	23	23	23	25	25	25	25	25	25	25	26	26	26	26	26	26	26	27	27	27	27	27	27	27	27
WDR73	84942	ENSG00000177082	3	50	53	53	53	55	55	55	58	58	59	62	64	66	66	66	66	68	69	69	69	69	87	88	88	93	93	93	93	93	93	93	95	96	96	96	96	102	102	101	100	102	124	124	125	129	129
FRMD5	84978	ENSG00000171877	3	8	8	8	8	9	9	9	10	10	10	14	14	14	14	14	14	14	14	14	14	14	17	17	17	18	18	18	18	18	18	18	18	18	18	18	18	19	19	19	19	19	19	19	19	19	19
TUBGCP6	85378	ENSG00000128159	3	138	149	149	149	150	150	150	161	161	161	173	174	177	178	179	179	180	185	185	185	185	285	289	289	357	358	358	462	462	479	483	484	485	485	486	486	651	651	737	842	848	897	897	902	914	914
DOCK7	85440	ENSG00000116641	3	97	130	130	130	130	130	130	178	178	178	182	182	183	183	183	183	226	226	226	226	226	300	305	305	366	369	369	444	444	444	445	446	447	447	447	447	573	573	630	688	697	760	760	826	838	838
GFM1	85476	ENSG00000168827	3	104	109	109	109	111	111	111	112	112	112	117	117	117	119	119	119	135	138	138	138	138	175	184	184	187	189	189	218	218	218	218	218	218	218	223	223	229	229	284	324	326	378	378	379	385	385
PNPT1	87178	ENSG00000138035	3	72	81	81	81	82	82	82	88	88	89	92	92	92	92	92	92	140	141	141	141	141	160	160	160	163	165	165	167	167	167	167	167	168	168	169	169	179	179	179	181	183	235	235	235	241	241
ESAM	90952	ENSG00000149564	3	45	45	45	45	45	45	45	47	47	47	51	51	53	53	53	53	54	55	55	55	55	56	56	56	60	60	60	60	60	60	60	60	60	60	60	60	60	60	60	60	60	60	60	60	61	61
ALKBH8	91801	ENSG00000137760	3	8	8	8	8	8	8	8	9	9	9	12	12	12	12	12	12	14	15	15	15	15	17	17	17	19	19	19	19	19	19	19	19	19	19	19	19	21	21	23	23	23	28	28	29	33	33
RFT1	91869	ENSG00000163933	3	100	110	110	110	112	112	112	113	113	113	115	115	116	117	117	117	119	119	119	119	119	136	137	137	139	139	139	179	179	179	179	179	179	179	179	179	186	186	189	190	193	228	228	231	233	233
NDUFAF2	91942	ENSG00000164182	3	48	50	50	50	52	52	52	52	52	52	60	60	60	60	59	59	66	75	75	75	75	79	79	79	84	84	84	87	87	87	87	87	88	88	88	88	89	89	91	91	91	100	100	100	102	102
COG7	91949	ENSG00000168434	3	89	101	101	101	103	103	103	105	105	107	111	111	111	111	111	111	121	122	122	122	122	138	139	139	140	140	140	157	157	158	158	159	159	159	159	159	173	173	175	178	182	206	206	206	211	211
LMBRD2	92255	ENSG00000164187	3	12	12	12	12	12	12	12	13	13	13	16	16	16	16	16	16	17	18	18	18	18	23	24	24	25	25	25	25	25	25	25	26	26	26	26	26	27	27	27	27	28	28	28	29	29	29
STRADA	92335	ENSG00000266173	3	25	40	43	43	43	43	43	60	60	62	65	65	66	66	66	66	73	74	74	74	74	91	91	91	102	102	102	129	129	129	129	129	129	129	129	129	161	161	174	189	189	189	189	189	190	190
TIMM50	92609	ENSG00000105197	3	10	10	10	10	12	12	12	12	12	12	14	14	14	14	14	14	14	15	15	15	15	16	16	16	16	16	16	17	17	17	17	17	17	17	17	17	28	28	32	42	42	51	51	52	52	52
PGAP3	93210	ENSG00000161395	3	29	32	32	32	33	33	33	35	35	36	39	41	41	41	41	41	42	44	44	44	44	58	58	58	58	59	59	59	59	59	59	60	60	60	60	60	62	62	62	62	62	75	75	75	80	80
TBCK	93627	ENSG00000145348	3	21	22	22	22	22	22	22	25	25	27	44	44	44	44	44	44	49	52	52	52	52	77	82	82	84	84	84	89	89	91	95	96	103	103	103	103	117	117	117	131	133	172	172	173	179	179
PIGS	94005	ENSG00000087111	3	5	6	6	6	6	6	6	11	11	11	14	14	15	15	15	15	15	16	16	16	16	18	19	19	20	20	20	20	20	20	20	20	20	20	20	20	23	23	28	28	28	28	28	28	28	28
PRRT2	112476	ENSG00000167371	3	293	319	319	319	321	322	322	347	347	348	368	369	380	380	381	381	406	408	408	408	408	421	423	423	451	457	457	491	491	496	496	501	501	501	506	506	543	543	560	574	577	587	587	589	597	597
STX1B	112755	ENSG00000099365	3	36	46	46	46	47	47	47	58	58	59	63	64	66	66	66	66	79	80	80	80	80	95	97	97	113	113	113	126	126	127	127	129	131	131	131	131	153	153	168	179	181	199	199	199	205	205
NACC1	112939	ENSG00000160877	3	23	24	24	24	24	24	24	24	24	24	26	26	26	26	26	26	27	28	28	28	28	50	51	51	51	51	51	54	54	54	55	55	56	56	56	56	57	57	57	57	57	58	58	58	61	61
SLC46A1	113235	ENSG00000076351	3	106	108	108	108	108	108	108	108	108	108	112	112	113	113	113	113	113	114	114	114	114	120	120	120	121	122	122	166	166	166	166	166	166	166	166	166	167	167	169	171	168	171	171	171	173	173
C12orf57	113246	ENSG00000111678	3	45	50	50	50	50	50	50	63	63	64	68	70	73	73	73	73	84	86	86	86	86	95	96	96	110	110	110	125	125	125	125	125	125	125	126	126	142	142	150	161	164	180	180	194	199	199
ZNF526	116115	ENSG00000167625	3	30	30	30	30	30	30	30	30	30	30	33	33	33	33	33	33	33	34	34	34	34	34	34	34	34	34	34	34	34	34	34	35	35	35	35	35	41	41	41	41	41	41	41	41	41	41
NUS1	116150	ENSG00000153989	3	24	26	26	26	26	26	26	29	29	29	32	32	32	32	32	32	34	36	36	36	36	45	46	46	48	48	48	51	51	52	54	57	61	61	61	61	68	68	66	69	70	76	76	76	86	86
TRAPPC6B	122553	ENSG00000182400	3	19	19	19	19	19	19	19	20	20	20	28	28	28	28	28	28	28	28	28	28	28	29	29	29	33	33	33	34	34	35	35	35	37	37	37	37	39	39	39	39	39	39	39	39	39	39
EARS2	124454	ENSG00000103356	3	108	115	115	115	117	117	117	118	118	118	122	122	122	122	122	122	128	128	128	130	130	146	147	147	148	149	149	177	177	178	178	179	179	179	179	179	185	185	184	183	185	204	204	204	207	207
PIGU	128869	ENSG00000101464	3	6	6	6	6	6	6	6	9	9	9	17	17	17	17	17	17	17	20	20	20	20	20	20	20	21	21	21	21	21	21	21	21	22	22	22	22	22	22	22	22	22	22	22	23	24	24
TANGO2	128989	ENSG00000183597	3	254	258	258	258	259	259	259	275	275	275	312	312	332	332	332	332	357	372	374	374	374	384	384	384	399	399	399	405	405	405	405	413	418	418	421	421	426	426	433	435	439	469	469	472	480	480
TAF8	129685	ENSG00000137413	3	6	6	6	6	6	6	6	6	6	6	9	9	10	10	10	10	11	11	11	11	11	12	12	12	12	12	12	12	12	12	12	13	13	13	13	13	13	13	13	13	13	13	13	13	13	13
GLYCTK	132158	ENSG00000168237	3	13	15	15	15	15	15	15	15	15	15	17	17	18	18	18	18	18	19	19	19	19	34	34	34	35	35	35	38	38	38	38	39	39	39	39	39	43	43	42	46	46	47	47	47	49	49
SLC32A1	140679	ENSG00000101438	3	5	5	5	5	5	5	5	6	6	6	9	9	9	9	9	9	9	9	9	9	9	10	10	10	11	11	11	11	11	11	11	19	19	19	19	19	19	19	19	19	19	19	19	19	19	19
TRPM6	140803	ENSG00000119121	3	114	115	115	115	116	116	116	119	119	122	128	128	128	128	127	127	127	130	130	130	130	167	167	167	167	169	169	238	238	238	238	238	238	238	238	238	240	240	241	243	249	328	328	335	341	341
PRICKLE1	144165	ENSG00000139174	3	160	191	191	191	193	193	193	212	212	215	219	219	219	219	219	219	246	246	246	247	247	263	263	263	286	288	288	287	287	287	288	290	290	290	290	290	344	344	357	373	375	388	388	390	393	393
SIK1	150094	ENSG00000142178	3	114	146	146	146	147	147	147	194	194	194	213	213	214	215	215	215	241	244	244	244	244	301	303	303	368	369	369	412	412	412	412	414	415	415	415	415	470	470	516	555	555	555	555	557	566	566
KCTD7	154881	ENSG00000243335	3	137	148	148	148	155	156	156	165	165	165	168	168	168	168	168	168	183	184	184	184	184	194	194	194	204	204	204	245	245	247	247	248	248	248	248	248	273	273	282	291	292	302	302	302	305	305
CAMSAP1	157922	ENSG00000130559	3	37	39	39	39	39	39	39	40	40	40	52	52	52	52	52	52	55	57	57	57	57	63	63	63	65	65	65	68	68	69	69	69	69	69	69	69	70	70	69	69	69	69	69	69	69	69
TMTC3	160418	ENSG00000139324	3	11	12	12	12	12	12	12	13	13	13	26	26	27	27	27	27	27	28	28	28	28	41	41	41	44	44	44	44	44	44	44	44	44	44	44	44	47	47	46	50	51	59	59	59	60	60
PRICKLE2	166336	ENSG00000163637	3	128	138	138	138	138	138	138	148	148	149	151	151	154	154	155	155	166	167	167	167	167	194	194	194	211	211	211	294	294	294	294	294	294	294	294	294	326	326	344	363	363	363	363	363	364	364
SPATA5	166378	ENSG00000145375	3	63	80	80	80	82	82	82	107	107	107	112	113	113	113	113	113	143	147	147	147	147	188	188	188	237	237	237	282	282	282	282	286	288	288	289	289	349	349	374	403	406	458	458	458	467	467
ARX	170302	ENSG00000004848	3	300	324	324	324	327	327	327	343	343	349	359	359	360	362	363	363	381	388	388	388	388	412	417	417	429	434	434	459	459	462	462	466	469	469	471	471	493	493	514	530	532	555	555	558	565	565
SCAMP5	192683	ENSG00000198794	3	19	19	19	19	21	21	21	24	24	24	29	29	29	29	29	29	29	33	33	33	33	34	34	34	35	36	36	36	36	36	36	37	38	38	38	38	39	39	39	39	39	39	39	39	39	39
ALG14	199857	ENSG00000172339	3	21	26	26	26	26	26	26	26	26	26	29	29	30	30	30	30	36	36	36	36	36	40	40	40	45	45	45	51	51	51	52	52	52	52	52	52	59	59	60	65	65	74	74	74	76	76
TUBB	203068	ENSG00000196230	3	17	18	20	20	20	20	20	20	20	20	24	24	25	25	25	25	27	27	27	27	27	28	30	30	30	30	30	31	31	32	33	33	38	38	38	38	40	40	43	45	46	61	61	65	71	71
C2orf69	205327	ENSG00000178074	3	19	19	19	19	19	19	19	21	21	21	23	23	23	23	23	23	24	25	25	25	25	25	26	26	27	28	28	28	28	28	28	29	30	30	30	30	30	30	30	30	36	36	36	36	36	36
HEPACAM	220296	ENSG00000165478	3	128	129	129	129	129	129	129	131	131	132	137	137	139	139	139	139	141	142	142	142	142	150	150	150	154	155	155	176	176	176	176	176	176	176	176	176	179	179	180	181	182	200	200	201	206	206
PHACTR1	221692	ENSG00000112137	3	24	25	25	25	26	26	26	28	28	28	35	35	35	35	35	35	35	38	38	38	38	38	38	38	38	38	38	38	38	38	39	40	41	41	42	42	42	42	42	42	45	46	46	47	47	47
BRAT1	221927	ENSG00000106009	3	128	176	176	176	179	179	179	234	234	237	247	247	247	247	247	247	295	299	299	299	299	364	367	367	416	416	416	476	476	477	478	482	483	483	483	483	555	555	594	653	655	713	713	715	725	725
RALGAPA1	253959	ENSG00000174373	3	22	23	23	23	23	23	23	24	24	24	27	27	27	27	27	27	27	31	36	36	36	40	40	40	41	41	41	42	42	42	42	42	42	42	42	42	43	43	43	43	43	43	43	43	49	49
MFSD8	256471	ENSG00000164073	3	147	175	175	175	177	177	177	203	203	205	210	210	211	214	214	214	237	238	238	238	238	264	265	265	294	296	296	348	348	349	350	350	352	352	354	354	388	388	431	465	469	509	509	514	518	518
PGM2L1	283209	ENSG00000165434	3	4	4	4	4	4	4	4	5	5	5	8	8	8	8	8	8	8	8	8	8	8	8	8	8	8	8	8	8	8	8	8	8	8	8	8	8	12	12	12	12	12	30	30	31	31	31
HID1	283987	ENSG00000167861	3	10	10	10	10	10	10	10	12	12	12	14	14	16	16	16	16	16	17	17	17	17	20	20	20	21	21	21	21	21	21	21	21	23	23	23	23	23	23	25	25	25	26	26	27	27	27
TSEN54	283989	ENSG00000182173	3	117	123	123	123	124	125	125	129	129	132	137	138	139	139	139	139	147	149	149	149	149	153	154	154	157	157	157	175	175	176	176	176	176	176	177	177	183	183	183	184	188	206	206	210	220	220
PIGW	284098	ENSG00000277161	3	79	80	80	80	80	80	80	98	98	98	111	111	116	116	117	117	119	120	120	120	120	132	132	132	134	134	134	136	136	136	136	137	137	137	141	141	148	148	150	151	153	154	154	154	156	156
SLC13A5	284111	ENSG00000141485	3	111	140	140	140	143	143	143	159	159	159	163	163	163	163	163	163	231	231	231	231	231	257	258	258	281	281	281	311	311	312	312	312	312	312	312	312	354	354	369	392	396	425	425	428	435	435
EMC10	284361	ENSG00000161671	3	9	9	9	9	9	9	9	9	9	9	12	12	12	12	12	12	12	13	13	13	13	13	13	13	15	15	15	16	16	16	16	17	18	18	18	18	19	19	19	19	19	19	19	20	23	23
WDR62	284403	ENSG00000075702	3	238	267	267	267	267	267	267	272	272	281	283	284	286	288	288	288	333	331	331	331	331	357	359	359	368	369	369	402	402	403	409	409	411	411	413	413	420	420	420	425	431	496	496	498	524	524
UNC80	285175	ENSG00000144406	3	45	47	48	48	50	50	50	51	51	58	62	62	64	64	65	65	67	73	73	73	73	186	189	189	192	194	194	199	199	201	201	204	205	205	206	206	237	237	236	238	243	249	249	252	263	263
SLC6A19	340024	ENSG00000174358	3	120	123	123	123	123	123	123	131	131	136	142	142	145	145	146	146	147	149	149	149	149	185	185	185	197	197	197	204	204	204	204	208	208	208	209	209	213	213	215	220	225	243	243	249	254	254
NEXMIF	340533	ENSG00000050030	3	194	219	219	219	219	221	221	265	265	267	277	280	281	282	283	283	309	317	317	318	318	355	357	357	400	409	409	458	458	460	461	468	473	473	475	475	528	528	551	596	598	612	612	616	650	650
KCNT2	343450	ENSG00000162687	3	17	17	17	17	17	17	17	18	18	18	22	22	22	22	22	22	22	25	25	25	25	29	30	30	33	36	36	37	37	37	37	37	40	40	40	40	45	45	45	45	46	49	49	49	53	53
TUBB2B	347733	ENSG00000137285	3	81	82	83	83	85	86	86	90	90	90	93	93	94	94	94	94	99	100	101	101	101	106	107	107	110	110	110	110	110	112	112	114	115	115	118	118	122	122	123	123	124	135	135	136	141	141
HCN1	348980	ENSG00000164588	3	92	119	119	119	120	120	120	151	151	152	161	161	163	163	163	163	186	189	189	189	189	219	222	222	254	255	255	276	276	278	279	285	288	288	288	288	338	338	367	391	393	407	407	418	445	445
NRROS	375387	ENSG00000174004	3	66	66	66	66	66	66	66	76	76	76	87	87	87	87	87	87	88	90	90	90	90	93	93	93	96	102	102	103	103	103	103	104	104	104	106	106	107	107	107	108	108	108	108	108	112	112
NHLRC1	378884	ENSG00000187566	3	98	104	104	104	106	106	106	119	119	119	123	123	123	123	123	123	133	135	135	135	135	146	146	146	158	159	159	185	185	185	186	186	186	186	186	186	209	209	230	240	240	242	242	243	247	247
CEP85L	387119	ENSG00000111860	3	79	82	83	83	84	84	84	88	88	88	93	93	93	95	95	95	100	102	102	102	102	103	103	103	104	109	109	123	123	123	124	130	130	130	131	131	137	137	140	141	143	160	160	160	165	165
LIPT2	387787	ENSG00000175536	3	7	7	7	7	7	7	7	8	8	8	10	10	10	10	10	10	10	10	10	10	10	14	14	14	14	14	14	14	14	14	14	14	14	14	14	14	20	20	19	23	23	26	26	27	27	27
BOLA3	388962	ENSG00000163170	3	20	22	22	22	23	23	23	24	24	24	26	26	26	26	26	26	35	36	36	36	36	37	37	37	39	39	39	42	42	42	42	42	42	42	42	42	46	46	46	48	50	63	63	63	64	64
AGMO	392636	ENSG00000187546	3	39	41	41	41	41	41	41	45	45	45	54	54	54	54	54	54	54	68	68	68	68	75	75	75	79	79	79	79	79	79	79	80	81	81	81	81	83	83	83	83	84	84	84	88	89	89
MED11	400569	ENSG00000161920	3	22	22	22	22	22	22	22	26	26	26	30	30	31	31	31	31	31	32	32	32	32	32	32	32	33	33	33	33	33	33	33	33	33	33	33	33	33	33	33	33	33	33	33	33	33	33
ALG11	440138	ENSG00000253710	3	84	89	89	89	89	89	89	96	96	96	99	99	99	99	99	99	101	105	105	106	106	118	118	118	122	121	121	142	142	142	142	143	144	144	144	144	150	150	151	153	154	164	164	164	170	170
SNORD118	727676	ENSG00000200463	3	12	14	14	14	14	14	14	14	14	14	14	14	15	15	15	15	16	16	16	16	16	16	19	19	19	19	19	58	58	59	59	59	59	59	59	59	60	60	60	64	65	66	66	67	67	67
D2HGDH	728294	ENSG00000180902	3	181	182	182	182	182	182	182	192	192	192	201	201	204	207	207	207	212	212	212	212	212	233	235	235	248	249	249	297	297	297	297	299	300	300	300	300	310	310	311	313	313	330	330	330	331	331
PET100	100131801	ENSG00000229833	3	12	15	15	15	15	15	15	16	16	16	18	18	18	18	18	18	25	25	25	25	25	26	26	26	28	28	28	28	28	28	28	28	28	28	28	28	28	28	28	28	29	42	42	42	43	43
RNU4ATAC	100151683	ENSG00000264229	3	26	27	27	27	27	27	27	30	30	30	34	35	35	35	35	35	36	38	40	40	40	40	40	40	44	45	45	48	48	48	56	56	56	56	52	52	59	59	60	66	68	76	76	76	76	76
OCLN	100506658	ENSG00000197822	3	41	46	46	46	47	47	47	46	46	49	55	55	55	55	55	55	56	57	57	57	57	59	59	59	60	60	60	60	60	60	60	61	62	62	62	62	64	64	65	66	69	82	82	82	88	88
		Total		80174	88762	88800	88800	91318	91780	91780	98939	98939	99909	103629	104162	105088	105528	105836	105836	115193	116824	116925	117021	117021	131281	132429	132429	140930	141756	141756	154726	154726	155603	155882	157277	158781	158781	159777	159777	171648	171648	181554	190744	192620	210171	210171	211835	218034	218034
		Average		116.702	129.202	129.258	129.258	132.923	133.595	133.595	144.016	144.016	145.428	150.843	151.619	152.967	153.607	154.055	154.055	167.675	170.049	170.197	170.336	170.336	191.093	192.764	192.764	205.138	206.341	206.341	225.22	225.22	226.496	226.902	228.933	231.122	231.122	232.572	232.572	249.852	249.852	264.271	277.648	280.378	305.926	305.926	308.348	317.371	317.371
		Median		63	69	69	69	71	72	72	79	79	79	83	84	85	85	85	85	91	93	93	93	93	113	114	114	117	117	117	130	130	130	130	132	133	133	136	136	148	148	154	158	162	180	180	182	189	189
		Min		3	3	3	3	3	3	3	4	4	4	7	7	7	7	8	8	8	8	8	8	8	8	8	8	8	8	8	8	8	8	8	8	8	8	8	8	10	10	10	10	10	11	11	11	12	12
		Max		3309	3649	3649	3649	3658	3659	3659	1910-09-28	3924	3933	3952	3957	3965	3965	3966	3966	4350	4327	4328	4330	4330	4671	4677	4677	5197	5204	5204	5560	5560	5571	5573	5581	5581	5581	5593	5593	5991	5991	6253	6473	6485	6580	6580	6583	6629	6629
				Month-month change	0.107117	0.000428111	0	0.0283559	0.00505924	0	0.0780017	0	0.00980402	0.0372339	0.00514335	0.00889	0.00418697	0.00291866	0	0.0884104	0.0141588	0.000864548	0.000821039	0	0.121858	0.0087446	0	0.0641929	0.00586107	0	0.0914952	0	0.00566808	0.00179302	0.00894908	0.00956275	0	0.00627279	0	0.0742973	0	0.0577111	0.0506185	0.00983517	0.0911172	0	0.00791736	0.0292633	0
				Average	0.0269472
				Median	0.00643653
				Max	0.226493
[truncated: 15 more columns]

## Sheet: Sup 4
Supplementary Table 4:	The number of P/LP variants for each gene in the epilepsy gene list
Gene-Symbol	NCBI ID	ENSG ID	Classification	2018-04-01	2018-05-01	2018-06-01	2018-07-01	2018-08-01	2018-09-01	2018-10-01	2018-11-01	2018-12-01	2019-01-01	2019-02-01	2019-03-01	2019-04-01	2019-05-01	2019-06-01	2019-07-01	2019-08-01	2019-09-01	2019-10-01	2019-11-01	2019-12-01	2020-01-01	2020-02-01	2020-03-01	2020-04-01	2020-05-01	2020-06-01	2020-07-01	2020-08-01	2020-09-01	2020-10-01	2020-11-01	2020-12-01	2021-01-01	2021-02-01	2021-03-01	2021-04-01	2021-05-01	2021-06-01	2021-07-01	2021-08-01	2021-09-01	2021-10-01	2021-11-01	2021-12-01	2022-01-01
AARS1	16	ENSG00000090861	3	6	7	7	9	9	9	9	9	9	9	9	9	9	9	9	8	8	8	8	8	8	9	9	10	10	10	10	10	10	10	10	11	11	11	11	12	12	11	14	14	14	14	15	19	19	23
ABAT	18	ENSG00000183044	3	11	11	11	11	11	11	11	11	11	11	11	11	12	12	16	16	17	17	17	17	17	17	17	17	16	16	16	16	16	16	16	16	16	16	16	16	16	17	17	17	17	17	17	17	17	17
ABCA2	20	ENSG00000107331	3	0	0	0	0	0	0	0	0	0	0	0	0	0	0	0	1	1	1	1	1	1	1	1	4	4	4	4	4	4	4	4	4	4	4	4	4	4	4	4	5	5	5	5	5	5	5
ACOX1	51	ENSG00000161533	3	13	13	13	13	13	13	15	15	15	15	15	15	15	15	15	16	17	17	17	17	17	18	18	18	22	22	22	24	24	25	26	26	26	26	26	27	27	29	29	29	29	28	28	29	29	30
ACTG1	71	ENSG00000184009	3	25	25	25	25	25	27	27	27	27	27	27	27	27	27	27	27	28	28	28	28	28	31	31	31	32	33	33	33	34	34	34	35	35	35	35	36	36	37	37	37	38	40	41	40	42	44
ADAR	103	ENSG00000160710	3	24	24	24	24	24	24	25	25	25	25	25	25	25	25	25	25	26	27	27	27	27	30	30	33	33	34	34	35	35	36	36	38	38	38	38	38	38	40	40	44	45	45	45	46	46	47
ADARB1	104	ENSG00000197381	3	3	3	3	3	3	3	3	3	3	3	3	3	3	3	3	3	3	3	3	3	3	3	3	3	8	8	8	8	7	7	7	7	7	7	7	7	7	7	7	7	7	7	7	7	7	7
ADSL	158	ENSG00000239900	3	24	24	24	24	24	24	24	24	24	24	24	25	26	26	26	26	26	26	26	26	26	30	30	30	32	32	32	35	35	35	35	36	36	36	36	36	35	42	42	42	43	43	43	44	44	44
AP1G1	164	ENSG00000166747	3	0	0	0	0	0	0	0	0	0	0	0	0	0	0	0	0	0	0	0	0	0	0	0	0	0	0	0	0	0	0	0	0	0	0	0	0	0	0	0	0	0	0	5	6	6	6
AKT1	207	ENSG00000142208	3	5	5	5	5	5	5	5	5	5	5	5	5	5	5	5	5	4	4	4	4	5	5	5	5	5	5	5	5	5	5	5	5	5	5	5	5	5	5	5	5	5	5	5	5	5	5
ALPL	249	ENSG00000162551	3	61	61	61	61	75	77	78	78	79	79	79	80	80	83	83	84	87	87	87	87	87	87	88	89	96	96	97	105	107	107	108	109	109	111	112	112	111	133	133	133	133	133	134	137	139	149
AMPD2	271	ENSG00000116337	3	14	14	14	14	14	14	14	14	14	14	14	15	15	15	15	15	15	15	15	15	15	15	16	16	17	18	18	18	18	19	19	19	19	19	19	21	21	22	21	21	21	22	22	23	23	26
AMT	275	ENSG00000145020	3	25	26	26	26	41	41	42	42	43	43	43	44	44	44	44	44	48	48	48	48	48	52	52	52	55	56	56	60	60	60	61	62	62	62	62	66	66	74	75	75	75	77	77	80	80	79
ARF1	375	ENSG00000143761	3	0	0	0	0	0	0	0	3	3	3	3	3	3	3	3	3	3	4	4	4	4	4	4	4	4	4	4	4	4	4	4	4	4	4	4	4	4	4	4	4	3	3	3	3	3	3
ARF3	377	ENSG00000134287	3	0	0	0	0	0	0	0	0	0	0	0	0	0	0	0	0	0	0	0	0	0	0	0	0	0	0	0	0	0	0	0	0	0	0	0	0	0	0	0	0	0	0	0	0	0	0
ARG1	383	ENSG00000118520	3	17	17	17	17	27	27	28	28	28	28	28	28	28	29	29	29	33	33	33	33	33	36	36	36	40	41	42	42	42	42	42	42	42	43	43	43	44	52	52	52	53	53	53	53	52	53
ASAH1	427	ENSG00000104763	3	13	14	16	16	16	16	15	15	15	15	15	16	16	16	16	16	18	18	19	21	20	19	55	55	55	56	56	57	57	57	57	57	57	57	57	59	59	58	59	59	59	59	61	64	64	65
ASNS	440	ENSG00000070669	3	18	19	21	21	21	21	21	21	21	21	21	21	21	21	21	24	24	24	24	24	25	28	28	28	37	37	38	40	40	42	42	42	42	46	46	46	46	48	48	48	49	49	51	52	52	55
ASPA	443	ENSG00000108381	3	39	40	40	40	53	53	54	54	55	55	55	56	56	56	56	56	59	59	59	59	60	60	63	63	64	66	67	69	69	69	69	70	70	70	70	70	70	80	80	81	81	81	81	82	82	82
ASTN1	460	ENSG00000152092	3	1	1	1	1	1	1	1	1	1	2	2	2	2	2	2	2	2	2	2	2	2	2	2	2	2	2	2	2	2	2	2	2	2	2	2	2	2	2	2	2	2	2	2	2	2	2
ATP1A1	476	ENSG00000163399	3	3	3	8	8	8	8	8	8	8	8	11	11	11	11	11	11	11	13	13	13	13	13	13	13	13	13	13	13	13	13	13	13	13	13	14	15	15	15	15	16	16	16	17	17	17	17
ATP1A2	477	ENSG00000018625	3	34	35	35	36	36	35	37	37	37	39	39	41	41	41	41	41	42	42	43	43	43	43	43	44	44	47	47	47	47	47	48	48	48	49	51	53	53	56	56	57	57	59	59	58	58	58
ATP1A3	478	ENSG00000105409	3	79	79	79	79	79	79	79	79	79	79	79	79	78	78	78	78	78	79	79	79	79	85	88	88	88	88	89	89	90	91	92	93	93	94	94	95	97	99	99	99	100	103	104	109	109	112
ATP2B1	490	ENSG00000070961	3	0	0	0	0	0	0	0	0	0	0	0	0	0	0	0	0	0	0	0	0	0	0	0	0	0	0	0	0	0	0	0	0	0	0	0	0	0	0	0	0	0	0	0	0	0	0
ALDH7A1	501	ENSG00000164904	3	50	51	51	50	50	50	52	52	54	54	53	53	53	53	53	53	55	55	55	55	55	55	55	56	65	66	67	66	66	66	66	66	66	66	66	67	67	76	76	76	77	78	79	81	82	82
ATP6V1A	523	ENSG00000114573	3	3	3	7	7	7	7	8	8	8	8	8	8	8	8	8	8	8	8	8	8	8	9	9	9	9	9	9	10	10	10	10	10	10	10	10	11	11	11	12	12	12	12	12	12	12	12
ATP6V1B2	526	ENSG00000147416	3	6	6	6	6	6	6	6	6	6	6	6	6	6	6	6	6	6	6	6	6	7	7	7	7	7	7	7	7	7	7	7	7	7	7	7	8	8	7	7	7	7	7	7	7	7	8
ATP6V0C	527	ENSG00000185883	3	0	0	0	0	0	0	0	0	0	0	0	0	0	0	0	0	0	0	0	0	0	0	0	0	0	0	0	0	0	1	1	1	1	1	1	1	1	1	1	1	1	1	1	1	1	1
ATP6V0A1	535	ENSG00000033627	3	0	0	0	0	0	0	0	0	0	0	0	0	0	0	0	0	0	0	0	0	0	0	0	0	0	0	0	0	0	0	0	0	0	0	0	0	0	0	0	0	0	0	0	0	0	0
ATP7A	538	ENSG00000165240	3	113	114	114	114	114	114	115	116	117	117	118	118	119	119	119	117	121	121	121	121	121	123	124	124	126	126	128	134	135	135	135	135	135	136	136	136	137	140	140	141	141	141	141	142	142	143
ATRX	546	ENSG00000085224	3	58	59	59	61	61	65	65	65	65	65	65	65	65	66	68	68	68	69	70	71	71	73	73	73	75	76	76	78	81	82	82	83	83	83	83	85	85	89	90	90	92	90	90	90	90	91
KIF1A	547	ENSG00000130294	3	58	59	59	60	60	58	63	63	63	63	63	62	63	63	63	63	68	69	69	69	69	74	74	74	79	78	78	78	88	89	89	93	92	92	92	92	92	110	110	110	110	112	112	116	116	116
BCKDHA	593	ENSG00000248098	3	46	46	46	46	56	56	56	56	56	56	56	58	58	57	58	58	59	60	60	60	61	61	61	61	64	65	65	72	72	72	73	78	78	78	78	78	78	89	89	89	89	90	90	94	94	94
BCKDHB	594	ENSG00000083123	3	69	72	72	72	85	85	86	86	87	87	87	88	88	87	87	87	88	89	89	89	91	93	93	93	101	100	102	109	109	109	109	115	115	115	115	115	115	120	120	120	120	120	121	122	122	122
HCN2	610	ENSG00000099822	3	1	1	1	1	1	1	1	1	1	1	1	1	1	1	1	1	1	1	1	1	1	1	1	1	1	1	1	1	1	1	1	1	1	1	1	1	1	1	1	1	1	3	3	3	2	2
BCS1L	617	ENSG00000074582	3	33	35	35	35	42	42	42	42	42	42	42	42	43	41	41	41	43	44	44	44	45	47	47	47	48	48	48	51	51	51	51	51	51	51	51	53	53	57	57	57	57	57	57	58	58	58
BRAF	673	ENSG00000157764	3	135	134	134	134	134	135	134	135	135	137	137	137	137	137	137	141	145	145	145	145	146	151	151	150	150	150	151	154	155	156	156	156	156	156	155	154	151	151	152	152	153	154	154	159	159	158
BTD	686	ENSG00000169814	3	180	181	181	181	169	169	170	187	188	188	189	190	190	190	190	190	191	191	191	191	192	202	202	203	205	205	205	211	201	201	201	201	201	202	202	199	199	204	204	203	203	204	204	116	117	117
CACNA1A	773	ENSG00000141837	3	120	126	127	129	129	129	142	144	144	144	146	151	153	153	153	154	168	169	170	170	170	184	185	188	198	201	202	210	214	214	216	227	227	233	234	242	240	260	259	262	268	272	274	275	277	279
CACNA1B	774	ENSG00000148408	3	26	27	27	27	27	28	28	28	28	28	28	28	28	28	27	31	31	32	32	32	32	32	32	32	32	32	32	32	33	33	33	34	34	34	34	35	36	38	38	38	38	38	38	40	40	40
CACNA1C	775	ENSG00000151067	3	20	18	18	18	18	19	19	19	19	20	20	20	20	20	24	24	24	24	25	25	25	26	26	26	25	26	26	28	28	30	30	30	30	30	30	30	30	29	29	30	30	31	31	33	35	36
CACNA1D	776	ENSG00000157388	3	7	7	7	7	7	7	7	7	7	7	7	7	7	7	7	7	7	7	7	7	7	8	8	8	8	8	8	8	8	8	8	8	8	8	8	8	9	10	10	10	11	11	11	11	11	11
CACNA1E	777	ENSG00000198216	3	9	9	9	9	9	8	8	8	8	9	9	10	10	10	10	10	10	10	10	10	10	10	10	10	10	11	11	11	11	11	11	13	14	14	14	14	14	14	14	15	15	15	15	16	16	16
CACNA2D1	781	ENSG00000153956	3	3	3	3	3	3	3	3	3	3	3	3	3	3	3	3	3	3	3	3	3	3	3	3	3	3	3	3	3	3	3	3	3	3	3	3	3	3	3	3	3	3	2	2	2	2	2
CACNB4	785	ENSG00000182389	3	2	2	2	2	2	2	2	2	2	2	2	2	2	2	2	2	2	2	2	2	2	2	2	2	3	3	3	3	3	3	3	3	3	3	3	4	4	4	4	4	4	5	5	5	5	5
CAD	790	ENSG00000084774	3	8	8	8	8	8	8	8	8	8	8	8	8	8	8	8	8	8	8	8	8	8	9	9	10	10	10	10	11	12	12	12	12	12	12	12	13	13	13	13	13	13	13	13	13	13	13
CAMK2A	815	ENSG00000070808	3	9	9	9	9	12	12	12	12	12	12	12	13	13	13	13	13	14	14	14	14	14	14	14	14	14	15	15	16	17	17	17	17	18	18	18	18	18	18	19	19	18	19	19	19	19	19
CAMK2B	816	ENSG00000058404	3	5	5	5	5	7	7	7	7	7	7	7	7	7	7	7	7	7	7	7	7	7	7	7	7	7	8	8	8	8	8	9	10	10	10	10	11	11	10	10	10	10	11	11	11	11	12
SCARB2	950	ENSG00000138760	3	23	23	23	23	23	23	23	23	23	23	23	23	23	23	23	23	23	23	23	23	23	24	24	24	24	24	24	25	25	25	25	25	25	26	26	26	26	27	27	28	28	28	28	29	29	29
CHD2	1106	ENSG00000173575	3	70	78	78	79	79	80	85	86	86	86	86	90	91	93	93	93	98	98	98	98	98	100	102	108	124	125	126	139	143	142	150	162	162	164	148	150	152	168	168	168	169	173	174	177	177	179
CHD3	1107	ENSG00000170004	3	0	0	0	1	1	1	1	25	23	23	23	23	24	24	24	24	22	22	22	22	22	23	23	23	23	24	24	24	25	25	25	25	25	25	25	25	25	27	27	28	29	32	33	37	37	39
CHD4	1108	ENSG00000111642	3	14	14	14	14	14	14	14	14	14	14	14	14	14	14	14	14	14	14	14	14	14	15	15	16	15	15	16	16	18	19	26	29	29	29	29	32	32	33	34	34	35	34	35	36	36	36
CHKA	1119	ENSG00000110721	3	0	0	0	0	0	0	0	0	0	0	0	0	0	0	0	0	0	0	0	0	0	0	0	0	0	0	0	0	0	0	0	0	0	0	0	0	0	0	0	0	0	0	0	4	4	4
CHRNA2	1135	ENSG00000120903	3	3	3	3	3	3	3	3	3	3	3	3	3	3	3	3	3	3	3	3	3	3	3	3	3	3	3	3	2	2	2	2	2	2	2	3	3	3	2	2	2	2	2	3	3	3	3
CHRNA4	1137	ENSG00000101204	3	7	7	7	7	7	7	8	8	8	8	8	8	8	8	8	8	8	8	8	8	8	8	8	8	11	11	11	11	11	11	12	12	12	12	12	11	11	13	13	13	14	14	14	14	16	16
CHRNB2	1141	ENSG00000160716	3	9	9	9	9	9	9	9	9	9	9	9	9	9	9	9	9	9	9	9	9	9	9	9	9	9	9	9	9	9	9	9	9	9	9	9	9	9	9	9	9	9	9	9	9	9	9
AP2M1	1173	ENSG00000161203	3	0	0	0	0	0	0	0	0	0	0	0	0	0	0	0	0	0	1	1	1	1	1	1	1	1	1	1	1	1	1	1	1	1	1	1	1	1	1	1	1	1	1	1	1	1	1
CLCN3	1182	ENSG00000109572	3	0	0	0	0	0	0	0	0	0	0	0	0	0	0	0	0	0	0	0	0	0	0	0	0	0	0	0	1	1	1	1	1	1	2	2	2	2	2	2	2	9	9	9	9	9	9
CLCN4	1183	ENSG00000073464	3	21	21	21	21	21	21	21	22	22	22	22	22	22	22	22	22	21	21	21	21	21	21	21	22	22	22	22	22	24	24	24	25	26	26	26	26	26	30	30	30	29	29	29	29	30	30
TPP1	1200	ENSG00000166340	3	56	57	57	57	73	75	75	74	74	74	74	74	74	75	75	75	77	77	77	77	77	78	78	78	81	83	83	90	91	91	91	91	91	91	93	91	91	103	103	104	105	105	105	109	109	110
CLN3	1201	ENSG00000188603	3	87	88	88	88	97	98	100	100	100	100	100	100	100	100	100	100	103	103	103	103	103	104	105	106	112	115	115	119	119	119	119	120	120	121	123	125	124	136	136	136	136	137	137	137	137	136
CLN5	1203	ENSG00000102805	3	49	51	51	51	62	62	62	62	62	62	62	63	63	63	63	65	65	65	65	65	66	66	67	67	71	71	72	74	74	73	73	73	74	74	74	70	70	78	78	78	78	79	79	79	79	80
CLTC	1213	ENSG00000141367	3	15	19	19	20	20	20	20	20	20	20	20	21	21	21	21	21	20	20	20	20	20	20	21	26	26	27	27	28	28	30	30	34	35	35	36	37	37	38	38	38	39	42	42	43	43	43
COL4A1	1282	ENSG00000187498	3	56	56	56	58	58	58	61	61	61	61	61	62	62	63	63	64	65	69	69	69	69	73	73	75	76	80	80	80	82	84	86	89	90	96	96	99	99	103	104	105	106	108	112	120	123	127
COL4A2	1284	ENSG00000134871	3	12	12	12	13	13	14	14	14	14	15	15	15	15	15	15	15	15	16	16	16	16	17	17	17	18	18	18	18	18	18	18	18	18	18	19	20	21	20	20	21	23	23	24	24	29	30
COX11	1353	ENSG00000166260	3	0	0	0	0	0	0	0	0	0	0	0	0	0	0	0	0	0	0	0	0	0	0	0	0	0	0	0	0	0	0	0	0	0	0	0	0	0	0	0	0	0	0	0	0	0	0
CREBBP	1387	ENSG00000005339	3	155	164	165	166	167	169	176	177	179	179	190	189	189	190	190	190	202	203	203	205	285	288	288	291	305	307	307	320	324	325	329	334	336	337	337	339	339	353	354	356	359	362	364	368	368	371
CSNK2B	1460	ENSG00000204435	3	5	5	5	5	5	7	7	7	7	7	7	7	7	7	7	7	7	8	8	8	8	13	14	14	14	14	14	16	16	16	17	19	19	19	20	21	21	22	22	23	26	28	30	32	33	35
CSTB	1476	ENSG00000160213	3	18	19	19	19	19	19	19	19	19	19	19	19	19	19	19	19	20	20	20	20	20	21	21	21	21	21	21	21	21	21	21	21	21	21	21	21	21	22	22	22	22	22	22	22	22	22
CTNNA2	1496	ENSG00000066032	3	0	0	0	0	0	0	0	3	3	3	3	3	3	3	3	3	3	3	3	3	3	3	3	3	3	3	3	3	3	3	3	3	3	3	3	3	4	4	4	4	4	4	4	4	4	4
CTSD	1509	ENSG00000117984	3	12	12	12	12	12	12	12	12	12	12	12	12	12	12	12	12	11	11	11	11	11	11	11	11	12	12	12	11	11	11	11	11	11	11	11	12	12	11	11	11	11	11	11	12	12	12
DBT	1629	ENSG00000137992	3	32	33	33	33	39	39	39	39	39	39	39	41	41	41	41	42	44	44	44	44	44	46	46	46	51	51	51	53	53	56	56	64	64	64	64	64	64	71	71	71	71	71	71	72	72	74
DCX	1641	ENSG00000077279	3	131	132	132	132	132	131	131	131	131	130	130	132	132	132	132	132	132	132	132	132	133	132	132	133	134	135	135	137	137	137	137	137	137	137	138	138	138	138	138	139	139	142	142	143	144	146
DDC	1644	ENSG00000132437	3	12	12	12	12	13	13	14	14	14	14	14	14	14	14	14	15	15	15	15	15	15	17	17	17	18	18	18	21	21	22	22	22	22	22	22	25	25	30	29	29	29	28	28	31	31	31
DDX3X	1654	ENSG00000215301	3	76	79	80	82	84	84	84	86	86	86	86	89	89	90	90	91	96	98	98	99	99	105	105	111	113	120	122	125	130	133	143	153	157	158	158	161	162	164	165	167	174	181	182	189	192	195
DHCR24	1718	ENSG00000116133	3	6	6	6	6	6	6	6	6	6	6	6	6	6	6	6	6	6	6	6	6	6	8	8	8	8	8	8	8	8	8	8	8	8	8	8	9	9	11	11	11	11	11	11	11	11	11
DHPS	1725	ENSG00000095059	3	0	0	0	0	0	0	0	0	0	0	0	0	0	0	0	0	0	0	0	0	0	0	0	0	0	0	0	0	0	0	0	0	0	0	0	0	0	0	0	0	0	1	1	1	1	2
DIAPH1	1729	ENSG00000131504	3	10	10	10	10	10	10	10	10	10	10	10	10	11	11	11	11	12	13	13	13	14	14	15	16	18	19	19	20	20	20	20	20	20	20	20	23	24	26	26	26	26	26	26	26	26	26
DLG4	1742	ENSG00000132535	3	3	4	4	4	7	7	7	7	7	7	7	9	9	9	9	9	9	12	12	12	12	12	16	18	19	19	20	21	21	21	21	23	24	24	25	26	26	27	28	28	28	30	31	35	61	63
DNM1	1759	ENSG00000106976	3	26	28	28	28	28	28	28	29	29	29	29	29	29	29	29	29	29	29	29	29	29	29	29	31	32	33	32	32	32	32	33	34	34	34	34	35	35	36	36	36	36	37	37	37	37	37
DYNC1H1	1778	ENSG00000197102	3	57	58	58	58	58	59	60	61	61	61	61	62	63	63	63	61	61	61	61	61	61	65	68	68	70	75	78	78	80	81	83	82	82	83	89	91	91	93	93	92	95	99	100	105	106	110
DPAGT1	1798	ENSG00000172269	3	17	17	17	17	17	17	16	16	16	16	16	16	16	16	16	16	17	17	17	17	17	21	21	21	22	22	22	20	20	20	20	20	20	21	27	26	25	25	25	25	25	25	26	26	26	28
DPYD	1806	ENSG00000188641	3	54	54	54	54	62	62	61	61	61	61	61	61	61	61	60	60	60	61	61	61	61	62	63	63	63	63	63	63	63	63	63	63	63	63	63	67	67	66	66	66	67	67	67	68	68	69
ATN1	1822	ENSG00000111676	3	3	3	3	6	6	6	6	6	6	6	6	6	6	7	7	7	7	7	7	7	7	7	7	7	7	7	7	7	7	7	7	7	7	7	7	7	7	7	7	7	7	12	12	12	12	12
DTYMK	1841	ENSG00000168393	3	0	0	0	0	0	0	0	0	0	0	0	0	0	0	0	0	0	0	0	0	0	0	0	0	0	0	0	0	0	0	0	0	0	0	0	0	0	0	0	0	0	0	0	0	0	0
DYRK1A	1859	ENSG00000157540	3	87	90	90	91	92	91	94	94	96	94	94	97	97	98	98	98	102	101	101	101	101	102	102	105	108	110	111	114	120	123	126	136	136	137	138	139	140	145	154	155	155	157	159	162	162	163
EEF1A2	1917	ENSG00000101210	3	12	14	14	14	14	14	17	17	17	17	17	18	18	18	18	18	19	19	19	19	19	19	19	19	21	21	21	20	21	21	21	24	24	25	25	25	25	25	25	26	26	26	26	26	28	29
EEF1B2	1933	ENSG00000114942	3	0	0	0	0	0	0	0	0	0	0	0	0	0	0	0	0	0	1	1	1	1	1	1	1	1	1	1	1	1	1	1	1	1	1	1	1	1	1	1	1	1	1	1	1	1	3
EIF2B1	1967	ENSG00000111361	3	7	7	7	7	7	7	7	7	7	7	7	7	7	7	7	7	7	7	7	7	7	7	7	7	7	7	7	7	7	7	7	7	7	7	7	7	7	7	7	8	8	8	8	8	8	8
EIF2S3	1968	ENSG00000130741	3	4	4	4	4	4	4	4	4	4	4	4	4	4	4	4	4	4	4	4	4	4	5	5	5	5	5	5	5	5	5	5	5	5	5	5	5	5	6	6	6	6	7	7	7	7	7
EIF4A2	1974	ENSG00000156976	3	0	0	0	0	0	0	0	0	0	0	0	0	0	0	0	0	0	0	0	0	0	0	0	0	0	0	0	0	0	0	0	0	0	0	0	0	0	0	0	0	0	0	0	0	0	0
EML1	2009	ENSG00000066629	3	6	6	6	7	7	7	7	7	7	7	7	7	7	7	7	7	7	7	7	7	7	7	8	8	8	8	8	8	8	8	8	8	8	8	8	10	10	10	10	10	10	10	10	10	10	10
CLN8	2055	ENSG00000182372	3	35	34	34	34	45	45	45	45	45	42	42	42	42	42	42	42	44	44	44	44	44	46	46	46	48	48	48	50	50	50	50	50	50	50	50	50	50	51	51	51	51	51	51	50	50	49
EXT2	2132	ENSG00000151348	3	32	37	37	37	37	37	45	45	45	45	45	46	47	46	46	46	55	55	55	55	55	55	55	59	76	75	76	98	99	99	100	103	103	104	104	104	104	112	112	113	113	116	116	119	119	120
BPTF	2186	ENSG00000171634	3	13	13	13	13	14	14	14	14	15	15	15	15	15	15	15	15	15	16	16	16	16	16	16	21	21	21	21	21	22	22	23	26	26	26	26	28	28	29	30	30	30	30	30	33	33	36
FKTN	2218	ENSG00000106692	3	34	34	34	34	43	43	45	45	47	47	47	50	50	50	50	50	54	54	54	54	54	55	55	55	60	60	60	60	60	60	60	60	60	60	60	61	61	71	70	70	70	71	71	73	73	74
FDFT1	2222	ENSG00000079459	3	3	3	3	3	3	3	6	6	6	7	7	7	7	7	7	7	7	7	7	7	7	7	7	7	7	8	7	7	7	7	7	7	7	7	8	8	8	8	8	8	8	8	8	8	8	8
FGF12	2257	ENSG00000114279	3	6	6	6	6	6	6	6	6	6	6	6	6	6	6	6	6	6	6	6	6	6	6	6	6	6	6	6	6	6	6	6	6	6	6	6	6	6	6	6	6	6	6	6	6	7	7
FGF13	2258	ENSG00000129682	3	1	1	1	1	1	1	1	1	1	1	1	1	1	1	1	1	1	2	2	2	2	2	2	2	2	2	2	2	2	2	2	2	2	2	5	5	5	5	5	6	6	6	6	6	6	6
FGFR3	2261	ENSG00000068078	3	53	53	54	54	54	54	54	54	53	53	53	51	51	52	52	52	51	51	51	51	51	50	50	50	51	51	51	52	52	52	52	52	53	53	53	53	53	54	54	54	54	54	54	55	55	56
FH	2271	ENSG00000091483	3	156	163	164	165	165	165	178	176	177	177	177	177	177	177	177	177	196	196	196	196	195	195	195	215	230	230	230	240	240	240	240	240	240	244	244	242	242	272	272	272	272	272	273	292	292	293
FOXG1	2290	ENSG00000176165	3	98	104	104	103	103	103	106	106	106	106	106	107	107	107	107	107	109	109	109	109	109	113	113	119	123	126	130	133	134	136	137	144	145	147	147	146	146	153	153	151	151	151	151	177	177	178
FLNA	2316	ENSG00000196924	3	115	124	124	124	124	127	133	133	134	134	134	136	136	136	136	138	143	144	144	144	145	147	147	150	156	157	157	168	170	171	172	173	173	173	173	174	174	188	189	190	191	196	197	200	200	203
FOLR1	2348	ENSG00000110195	3	10	10	10	10	10	10	10	11	11	11	11	11	11	11	11	11	11	11	11	11	11	11	11	11	11	11	11	11	11	11	11	12	12	12	12	13	13	16	16	15	15	15	15	16	16	16
MTOR	2475	ENSG00000198793	3	25	25	25	25	25	25	26	26	26	26	26	26	27	27	27	27	27	27	27	27	27	28	28	28	28	29	29	28	28	28	32	34	34	35	35	34	34	34	34	34	34	40	40	42	42	42
FUCA1	2517	ENSG00000179163	3	19	19	19	19	19	19	19	19	19	19	19	19	19	20	20	20	21	21	21	21	22	22	22	22	22	22	22	23	23	23	29	32	32	33	33	34	34	35	35	35	35	35	35	36	36	37
FUT8	2530	ENSG00000033170	3	0	0	4	4	4	4	4	4	4	4	4	4	4	4	4	4	4	4	4	4	4	4	4	4	4	4	4	4	4	4	5	5	5	5	5	5	5	5	5	5	5	5	5	5	5	5
GABRA1	2554	ENSG00000022355	3	23	23	23	23	23	23	25	25	25	25	25	25	25	25	25	25	23	23	23	23	23	26	27	28	31	31	31	31	31	31	34	36	36	38	39	39	39	41	41	41	41	41	41	41	41	40
GABRA2	2555	ENSG00000151834	3	0	0	0	0	0	0	0	0	0	1	1	1	1	1	1	1	1	5	5	5	5	5	5	5	5	5	5	5	6	6	6	6	6	6	6	6	6	6	6	6	6	6	6	6	6	6
GABRA3	2556	ENSG00000011677	3	1	1	1	1	1	1	1	1	1	1	1	1	1	1	1	1	1	1	1	1	1	1	1	1	1	1	1	1	1	1	1	2	2	2	2	2	2	2	2	2	2	2	2	2	2	2
GABRA5	2558	ENSG00000186297	3	0	0	0	0	0	0	0	0	0	0	0	0	0	0	0	0	0	3	3	3	3	4	4	4	5	5	5	5	5	5	5	5	5	5	5	6	6	6	6	6	7	7	7	7	7	7
GABRB1	2560	ENSG00000163288	3	3	3	3	3	3	3	3	3	3	3	3	3	3	3	3	3	3	3	3	3	3	3	3	3	3	3	3	3	3	3	4	5	5	5	5	5	5	5	5	5	5	5	5	5	6	6
GABRB2	2561	ENSG00000145864	3	19	19	19	20	20	20	19	19	19	19	19	19	19	19	19	19	20	20	20	20	20	20	20	20	21	21	21	21	21	21	22	24	24	26	26	26	26	27	27	29	29	29	29	30	30	31
GABRB3	2562	ENSG00000166206	3	18	18	18	18	19	19	19	19	19	19	19	19	19	19	19	19	19	19	19	19	19	20	21	21	28	28	28	36	38	38	39	40	40	40	40	40	40	44	44	44	45	46	46	48	49	49
GABRD	2563	ENSG00000187730	3	0	0	0	0	0	0	0	0	0	1	1	1	1	1	1	1	1	1	1	1	1	1	1	1	1	1	1	1	1	1	1	1	1	1	1	1	1	1	1	1	1	1	1	1	1	1
GABRG2	2566	ENSG00000113327	3	32	33	33	33	33	33	35	35	35	35	35	36	37	37	37	37	40	40	40	40	40	40	40	40	45	45	45	51	52	52	54	54	54	54	54	54	54	64	64	64	64	65	65	66	67	67
GAD1	2571	ENSG00000128683	3	2	2	2	2	2	2	2	2	2	2	2	2	2	2	2	2	2	2	2	2	2	3	3	3	3	2	2	2	2	2	2	2	7	7	7	7	7	7	7	6	6	6	6	6	10	10
GALC	2581	ENSG00000054983	3	74	78	78	76	106	107	107	107	109	109	109	109	109	113	113	112	117	125	125	125	125	129	129	129	142	144	144	150	151	151	152	152	158	159	162	161	161	186	186	187	187	188	191	200	199	202
GALNT2	2590	ENSG00000143641	3	1	1	1	1	1	1	1	1	1	1	1	1	1	1	1	1	1	1	1	1	1	1	1	1	1	6	6	6	6	6	6	6	6	6	6	6	6	7	7	7	7	7	7	7	7	7
GAMT	2593	ENSG00000130005	3	18	18	18	18	18	18	18	19	19	19	19	19	19	19	19	19	20	20	20	20	21	23	23	23	32	32	33	36	36	36	37	37	37	37	37	34	34	48	48	49	49	49	49	50	50	51
GBA1	2629	ENSG00000177628	3	84	86	86	82	84	84	84	84	86	87	87	88	88	94	95	96	97	97	98	98	98	98	106	106	107	108	113	118	119	119	119	120	122	122	123	125	125	125	126	128	127	129	129	135	135	134
GCH1	2643	ENSG00000131979	3	38	42	42	42	42	44	48	48	48	48	48	48	48	48	49	49	56	57	57	57	57	59	60	60	64	64	64	66	66	66	66	66	67	67	68	68	68	72	72	72	73	72	73	74	74	77
GCSH	2653	ENSG00000140905	3	4	4	4	4	4	4	4	4	4	4	4	4	4	4	4	4	4	4	4	4	4	4	4	4	4	4	4	4	4	4	4	4	4	4	4	4	3	3	3	3	3	3	3	3	3	3
GFAP	2670	ENSG00000131095	3	114	114	114	114	114	114	114	115	115	115	115	115	115	115	115	116	116	116	116	116	116	116	116	116	116	116	116	116	116	116	116	117	117	117	117	116	116	117	118	118	119	118	119	119	119	119
GLB1	2720	ENSG00000170266	3	65	66	66	66	89	89	90	90	90	90	90	90	90	89	89	89	92	92	92	92	92	95	95	98	103	103	105	113	113	113	113	117	118	119	119	118	118	130	130	130	130	131	133	135	135	139
GLDC	2731	ENSG00000178445	3	105	108	108	108	136	136	139	138	138	138	138	139	139	139	139	140	153	158	158	158	159	162	164	164	188	189	189	200	200	200	200	224	224	226	226	227	227	258	257	258	259	259	259	263	263	261
GLRA2	2742	ENSG00000101958	3	0	0	0	0	0	0	0	0	0	0	0	0	0	0	0	0	0	0	0	0	0	0	0	0	0	0	0	0	0	0	0	0	0	0	0	0	0	0	0	0	0	0	0	0	0	5
GLUD1	2746	ENSG00000148672	3	14	14	14	14	14	14	14	14	14	14	14	14	14	14	14	14	14	14	14	14	14	14	14	14	14	14	14	13	13	13	13	13	13	13	13	13	13	14	14	14	14	14	14	14	14	16
GLUL	2752	ENSG00000135821	3	4	4	4	4	4	4	4	4	4	4	4	4	4	4	4	4	4	4	4	4	4	4	4	4	4	4	4	4	4	4	4	4	4	4	4	6	6	6	6	6	6	6	6	6	6	6
GM2A	2760	ENSG00000196743	3	9	10	10	10	10	10	10	10	10	10	10	11	11	11	11	11	11	11	11	11	11	11	11	11	11	11	11	11	12	12	12	12	12	12	12	12	12	12	12	11	11	11	11	12	12	12
GNAI1	2770	ENSG00000127955	3	0	0	0	0	0	0	0	0	0	0	0	0	0	0	0	0	0	0	0	0	0	0	0	0	0	1	1	1	1	1	1	3	3	3	3	3	3	3	4	4	5	5	5	5	5	6
GNAO1	2775	ENSG00000087258	3	25	26	26	26	26	26	26	28	28	28	28	28	28	28	28	28	30	31	31	31	31	34	37	37	38	39	39	39	40	40	40	43	43	43	43	44	45	45	45	45	50	50	51	52	52	52
GNAQ	2776	ENSG00000156052	3	5	5	5	5	5	5	5	5	5	5	5	5	5	5	5	5	5	5	5	5	5	5	5	5	5	5	5	5	5	5	5	5	5	5	5	5	5	5	7	7	7	8	8	8	8	8
GNB1	2782	ENSG00000078369	3	15	15	15	15	15	15	15	15	15	15	16	16	16	17	17	17	17	17	17	18	18	18	19	19	20	20	21	21	22	22	25	27	28	30	31	31	32	32	32	32	34	35	35	42	43	44
GOT2	2806	ENSG00000125166	3	0	0	0	0	0	0	0	0	0	0	0	0	0	0	0	0	0	4	4	4	4	4	4	4	4	4	4	4	4	4	4	4	4	4	4	4	4	4	4	4	4	4	4	4	4	4
GRIA2	2891	ENSG00000120251	3	0	0	0	0	0	0	0	0	0	0	0	0	0	0	0	0	0	0	0	0	0	1	1	1	1	1	6	6	7	7	7	7	7	7	7	8	15	15	17	17	17	17	17	18	18	18
GRIA3	2892	ENSG00000125675	3	12	12	12	12	12	12	12	11	11	11	11	11	11	11	11	11	11	12	12	12	12	12	12	12	12	12	12	12	12	13	15	15	15	15	15	15	15	15	15	16	16	17	18	18	18	19
GRIA4	2893	ENSG00000152578	3	5	5	5	5	5	5	5	5	5	5	5	5	5	5	5	6	6	6	6	6	6	6	6	7	7	7	7	7	7	7	7	7	7	7	7	7	7	7	7	7	7	7	7	7	7	8
GRN	2896	ENSG00000030582	3	36	37	37	39	39	39	45	45	45	55	55	55	55	55	55	55	54	54	54	54	54	64	64	65	67	66	66	67	68	68	68	68	68	69	70	70	70	74	74	76	77	78	78	80	80	81
GRIK2	2898	ENSG00000164418	3	2	2	2	2	2	2	2	2	2	2	2	2	2	2	2	3	3	3	3	3	3	3	3	3	4	4	4	4	4	4	4	5	5	5	5	5	5	5	5	5	7	7	10	7	7	7
GRIN1	2902	ENSG00000176884	3	35	37	37	36	37	36	37	37	38	38	38	38	38	38	38	38	39	40	40	40	40	42	42	43	45	46	48	46	47	47	50	50	51	51	51	51	51	52	53	53	55	57	57	57	58	59
GRIN2A	2903	ENSG00000183454	3	52	63	63	64	64	64	65	65	66	66	66	66	66	66	66	66	69	72	72	72	72	76	82	85	93	96	100	105	109	109	112	117	117	121	121	124	124	141	141	142	143	144	144	184	184	186
GRIN2B	2904	ENSG00000273079	3	62	64	64	67	67	66	64	65	65	65	65	66	66	67	67	67	66	67	67	67	67	74	74	78	85	87	117	117	118	119	124	136	139	140	139	140	140	142	142	144	144	148	151	152	153	153
GRIN2D	2906	ENSG00000105464	3	1	1	1	1	1	1	1	1	1	4	4	4	4	4	4	4	4	4	4	4	4	4	4	4	4	4	4	4	5	5	5	5	5	5	5	7	7	7	7	7	7	7	7	11	11	12
GRM7	2917	ENSG00000196277	3	8	8	8	8	8	10	10	10	10	10	10	10	10	10	10	10	10	10	10	10	10	10	10	10	11	11	11	15	15	15	15	15	15	15	15	15	15	15	15	15	15	15	15	15	15	15
GSS	2937	ENSG00000100983	3	8	8	8	8	8	8	8	8	8	8	8	8	8	8	8	8	8	8	8	8	8	8	8	8	10	10	10	10	10	10	10	10	10	10	10	12	12	11	13	13	13	13	13	13	13	13
H3-3A	3020	ENSG00000163041	3	3	3	3	3	3	3	3	3	3	3	3	3	3	3	3	3	3	3	3	3	3	3	3	3	3	3	3	3	3	3	4	7	7	7	7	7	7	7	7	12	12	12	12	12	12	12
H3-3B	3021	ENSG00000132475	3	0	0	0	0	0	0	0	0	0	0	0	0	0	0	0	0	0	0	0	0	0	0	0	0	0	0	0	0	0	0	0	0	0	0	0	0	0	0	0	4	4	4	4	4	4	4
HCFC1	3054	ENSG00000172534	3	9	9	9	9	9	9	9	9	9	9	9	9	9	9	9	9	9	9	9	9	9	9	9	9	9	9	9	9	9	9	9	9	9	9	9	9	9	9	9	9	9	9	10	10	10	10
HEXA	3073	ENSG00000213614	3	112	113	113	113	126	127	128	128	128	128	128	130	130	130	130	130	137	130	130	130	130	130	130	131	139	139	144	148	148	148	150	163	164	164	164	163	163	175	175	176	177	177	177	177	177	175
HEXB	3074	ENSG00000049860	3	34	35	35	35	54	54	55	55	55	55	55	57	57	59	58	58	62	66	66	66	65	67	67	67	75	75	77	84	83	83	84	97	98	98	98	98	98	108	108	108	107	108	109	110	111	112
HLCS	3141	ENSG00000159267	3	22	22	22	22	32	32	34	34	34	34	34	34	34	32	32	32	34	34	34	34	34	35	35	35	38	37	37	38	38	38	38	51	51	52	52	53	53	62	61	61	61	61	61	61	61	61
HMGCL	3155	ENSG00000117305	3	13	13	13	13	24	24	24	24	24	24	24	24	24	24	24	24	24	24	24	24	25	25	25	25	26	26	26	28	28	28	28	33	33	33	33	34	34	37	37	37	37	37	37	40	40	40
HNRNPH2	3188	ENSG00000126945	3	3	3	3	3	3	3	3	3	3	3	3	3	3	3	3	3	3	3	3	3	3	4	4	4	4	4	4	4	4	4	4	6	6	6	6	5	5	6	6	6	6	6	6	6	6	6
HNRNPU	3192	ENSG00000153187	3	29	35	35	35	36	36	38	38	38	38	38	40	40	40	40	40	40	40	40	40	40	43	43	44	46	49	49	51	53	53	53	56	57	58	58	58	60	67	68	70	69	70	71	73	73	74
HRAS	3265	ENSG00000174775	3	41	41	41	42	42	43	43	43	43	43	43	43	43	43	43	43	43	43	43	43	44	44	44	44	44	43	43	44	44	44	44	44	44	44	44	44	43	43	43	43	45	45	45	46	47	47
HSD17B4	3295	ENSG00000133835	3	45	45	45	45	59	59	61	61	58	58	58	58	58	60	59	59	60	59	59	59	59	60	61	61	65	65	65	69	70	70	70	70	70	70	70	71	71	81	81	81	81	82	85	89	89	90
HSPD1	3329	ENSG00000144381	3	4	4	4	4	4	5	5	5	5	5	5	5	5	5	5	5	5	5	5	5	5	5	5	5	5	5	5	5	5	6	6	7	7	7	7	7	7	7	7	7	7	7	7	7	7	7
NDST1	3340	ENSG00000070614	3	4	4	4	4	4	4	4	4	4	4	4	4	4	4	4	4	4	4	4	4	4	4	4	4	4	4	4	4	4	4	4	4	4	4	4	4	4	4	4	4	4	4	4	4	4	4
IDH2	3418	ENSG00000182054	3	10	10	10	10	10	10	10	10	10	10	10	10	10	10	10	10	10	10	10	10	10	10	10	11	11	11	11	11	11	11	11	11	11	11	11	12	12	12	11	11	11	11	11	11	10	10
ITPA	3704	ENSG00000125877	3	5	6	6	6	6	6	7	7	7	7	7	7	7	7	7	7	8	8	8	8	8	12	12	12	12	12	12	13	13	13	13	13	13	14	14	16	16	17	17	17	17	17	17	18	18	18
KARS1	3735	ENSG00000065427	3	7	7	7	7	7	9	9	9	9	9	9	9	9	9	9	9	9	9	9	9	9	10	10	10	10	10	10	10	10	10	10	11	11	11	11	16	15	15	15	15	15	15	15	14	14	13
KCNA1	3736	ENSG00000111262	3	24	24	24	24	24	24	24	24	24	24	24	24	24	24	24	24	24	24	21	21	21	21	21	21	21	21	21	21	21	21	21	21	22	22	22	22	22	24	24	24	24	24	24	24	24	24
KCNA2	3737	ENSG00000177301	3	13	14	14	14	15	15	15	15	15	15	15	16	16	16	16	16	16	16	16	16	16	16	16	17	17	19	19	18	19	19	19	21	21	23	23	23	23	27	28	28	30	29	29	32	32	32
KCNB1	3745	ENSG00000158445	3	21	25	26	26	27	27	27	27	27	27	27	27	27	27	46	46	43	44	44	44	44	48	48	52	56	58	59	63	60	60	63	65	65	66	66	66	66	69	69	70	71	70	70	70	70	71
KCNC1	3746	ENSG00000129159	3	5	5	5	5	5	5	5	5	5	5	5	5	5	5	5	5	6	6	7	7	7	7	8	8	9	9	9	9	9	9	9	9	9	9	9	9	9	9	9	9	9	8	9	10	10	10
KCNC2	3747	ENSG00000166006	3	0	0	0	0	0	0	0	0	0	0	0	0	0	0	0	0	0	0	0	0	0	0	0	0	0	0	0	0	0	0	0	0	0	0	0	0	0	0	0	0	0	0	0	0	0	0
KCND2	3751	ENSG00000184408	3	0	0	0	0	0	0	0	0	0	0	0	0	0	0	0	0	0	0	0	0	0	0	0	0	0	0	0	0	0	0	0	0	0	1	1	1	1	1	1	1	1	1	1	1	1	1
KCND3	3752	ENSG00000171385	3	7	7	7	7	7	7	7	7	7	7	7	7	7	7	7	7	7	8	12	12	12	12	12	14	14	14	15	15	16	16	16	17	17	18	18	18	18	18	18	18	18	19	19	19	19	19
KCNH1	3756	ENSG00000143473	3	15	15	15	15	15	16	16	16	16	16	16	16	16	17	17	17	17	17	17	17	17	18	18	18	18	18	18	18	18	18	18	18	18	18	18	19	19	19	19	19	20	20	20	20	20	20
KCNJ10	3766	ENSG00000177807	3	14	13	13	13	13	13	13	13	13	13	13	13	13	13	13	13	12	12	14	14	14	14	14	14	15	15	15	15	15	15	15	15	15	16	16	16	16	16	16	16	16	16	17	17	17	18
KCNJ11	3767	ENSG00000187486	3	56	56	56	56	63	63	64	64	64	64	65	65	65	64	64	64	65	65	65	66	66	66	66	66	67	67	67	68	68	68	68	68	69	69	69	69	69	70	71	71	71	72	72	72	72	77
KCNMA1	3778	ENSG00000156113	3	6	6	6	6	6	6	6	6	6	6	6	6	6	6	6	6	6	7	7	7	7	12	12	14	16	16	16	16	16	16	18	18	18	18	18	18	18	20	20	20	21	21	21	19	19	19
KCNN2	3781	ENSG00000080709	3	1	1	1	1	1	1	1	1	1	1	1	1	1	1	1	1	1	1	1	1	1	1	1	1	1	1	1	10	10	10	10	10	10	10	10	10	10	10	10	10	10	10	10	10	10	9
KCNQ2	3785	ENSG00000075043	3	323	219	219	220	328	329	335	335	337	338	339	339	338	338	338	339	359	348	350	350	350	354	366	373	394	403	405	420	432	434	437	438	438	448	448	443	441	484	483	486	489	494	496	500	517	518
KCNQ3	3786	ENSG00000184156	3	18	18	18	18	20	20	20	20	20	20	20	20	20	20	20	20	20	20	20	20	20	20	20	20	24	24	24	25	25	25	26	26	26	28	28	30	30	36	36	36	36	35	35	36	36	34
KIF2A	3796	ENSG00000068796	3	3	3	3	3	3	3	4	4	4	4	4	4	4	4	4	4	4	4	4	4	4	5	5	5	5	5	5	5	5	5	5	5	5	5	5	6	6	6	6	6	6	6	6	6	6	6
KIF5A	3798	ENSG00000155980	3	18	18	18	18	18	18	18	18	18	18	18	18	18	18	18	18	18	18	18	18	18	18	18	18	17	18	18	21	22	22	22	27	27	27	27	27	27	36	36	39	40	40	40	41	41	41
KIF5C	3800	ENSG00000168280	3	6	6	6	6	6	6	6	6	6	6	6	6	6	6	6	6	6	6	6	6	6	6	6	6	6	6	6	6	6	6	6	6	6	6	6	6	6	6	6	6	6	6	6	6	6	7
KRAS	3845	ENSG00000133703	3	61	63	63	63	63	63	63	63	63	63	63	63	63	63	63	66	67	67	67	67	67	66	66	66	66	66	66	66	66	66	68	69	69	69	69	69	66	66	67	68	68	69	69	69	71	70
AFF3	3899	ENSG00000144218	3	2	2	2	2	2	2	2	2	2	2	2	2	2	2	2	2	2	2	2	2	2	2	2	2	2	2	2	2	3	3	3	3	3	3	3	3	3	8	8	8	8	8	8	8	8	9
LAMA2	3908	ENSG00000196569	3	125	134	134	135	188	189	198	198	199	199	198	200	201	200	201	203	219	223	223	223	223	233	233	235	258	262	262	290	289	289	290	358	359	359	359	361	361	407	409	410	411	415	417	439	439	450
LETM1	3954	ENSG00000168924	3	1	1	1	1	1	1	1	1	1	1	1	1	1	1	1	1	1	1	1	1	1	1	1	1	1	1	1	1	1	1	2	2	2	2	2	2	2	2	2	2	2	2	2	2	2	2
LIG3	3980	ENSG00000005156	3	0	0	0	0	0	0	0	0	0	0	0	0	0	0	0	0	0	0	0	0	0	0	0	0	0	0	0	0	0	0	0	0	0	0	0	0	0	0	0	0	0	0	0	0	0	0
CAPRIN1	4076	ENSG00000135387	3	0	0	0	0	0	0	0	0	0	0	0	0	0	0	0	0	0	0	0	0	0	0	0	0	0	0	0	0	0	0	1	1	1	1	1	1	1	1	1	1	1	1	1	1	1	1
MAF	4094	ENSG00000178573	3	20	21	21	21	21	21	21	21	21	22	22	22	22	22	22	22	23	23	23	23	23	23	23	23	24	24	24	26	26	26	26	27	27	27	27	27	27	27	27	27	27	27	27	28	29	30
MAP1B	4131	ENSG00000131711	3	0	0	0	4	4	4	4	4	4	4	4	4	4	4	4	4	5	5	5	5	5	5	5	5	5	6	6	9	9	9	9	10	10	10	10	10	10	10	10	10	10	10	10	12	12	12
MDH2	4191	ENSG00000146701	3	5	5	5	5	5	5	5	5	5	5	5	5	5	5	5	5	5	5	5	5	5	5	5	5	5	5	5	5	5	5	5	5	5	5	5	5	5	5	5	5	5	5	5	5	5	5
MECP2	4204	ENSG00000169057	3	478	491	491	496	499	500	505	507	507	507	507	507	507	508	508	511	520	520	520	520	520	528	529	536	545	547	549	561	566	567	566	574	575	576	578	578	578	606	607	597	599	600	603	606	607	608
MEF2C	4208	ENSG00000081189	3	39	40	40	42	42	44	45	46	47	48	48	51	51	51	51	51	53	53	53	53	53	53	55	59	62	62	63	65	67	67	70	70	70	70	70	70	70	77	77	78	80	84	84	86	86	89
MOCS1	4337	ENSG00000124615	3	7	7	7	7	7	7	7	8	8	8	8	8	8	8	8	8	8	8	10	10	10	11	11	11	12	12	12	12	12	12	12	12	12	12	12	11	11	14	15	15	15	15	15	15	15	15
MOCS2	4338	ENSG00000164172	3	10	10	10	10	10	10	10	11	11	11	11	11	11	11	11	11	11	11	11	11	11	11	11	11	11	11	11	12	12	12	12	12	12	12	12	10	10	10	10	10	10	13	13	13	13	13
MTHFR	4524	ENSG00000177000	3	63	62	62	64	64	64	64	65	65	65	65	65	65	65	65	65	69	69	69	69	68	69	69	69	73	73	73	74	75	76	79	79	79	80	81	84	84	93	93	93	93	93	93	94	92	94
MTR	4548	ENSG00000116984	3	13	14	14	14	14	14	13	13	14	14	14	14	14	14	14	14	18	18	18	18	18	20	21	21	22	22	22	25	25	25	25	25	25	25	25	28	28	27	27	27	28	28	28	29	29	31
NAGA	4668	ENSG00000198951	3	6	6	6	6	6	6	7	7	7	7	7	7	7	6	6	6	6	6	6	6	6	6	6	6	6	4	4	6	6	6	6	6	6	6	6	6	6	6	7	7	7	7	7	7	7	7
NAGLU	4669	ENSG00000108784	3	34	34	34	35	74	74	74	75	75	75	75	76	76	76	76	76	77	77	77	77	77	80	80	80	88	90	90	94	94	94	94	97	97	99	99	101	101	116	116	117	118	118	118	121	121	122
NARS1	4677	ENSG00000134440	3	0	0	0	0	0	0	0	0	0	0	0	0	0	0	0	0	0	0	0	0	0	0	0	0	0	0	0	0	0	1	3	7	7	7	7	7	7	7	7	7	7	7	7	7	7	7
NDUFA1	4694	ENSG00000125356	3	3	3	3	3	3	3	3	3	3	3	3	3	3	3	3	3	3	3	3	3	3	3	3	3	3	3	3	3	3	3	3	3	3	3	3	3	3	3	3	3	3	3	3	3	3	3
NDUFA10	4705	ENSG00000130414	3	5	5	5	5	5	5	5	5	5	5	5	5	5	5	5	5	5	5	5	5	5	5	5	5	5	5	5	5	5	5	5	5	5	5	5	6	6	5	5	5	5	5	5	5	6	6
NDUFV1	4723	ENSG00000167792	3	19	19	19	19	19	19	18	18	18	18	18	18	18	19	19	19	19	19	20	20	20	24	24	24	24	23	23	24	25	25	25	23	23	23	23	22	22	22	22	22	22	22	22	24	24	26
NDUFS4	4724	ENSG00000164258	3	10	11	11	11	11	11	10	10	10	10	10	10	10	10	10	10	10	10	10	10	10	10	10	10	10	10	11	11	11	11	12	12	13	13	13	13	13	13	13	13	13	13	13	13	13	13
NDUFS8	4728	ENSG00000110717	3	13	13	13	13	13	13	13	13	13	13	13	13	13	13	13	13	13	13	13	13	13	13	13	13	13	13	13	13	13	13	13	13	13	13	13	13	13	13	13	13	13	13	13	13	13	13
NEU1	4758	ENSG00000204386	3	22	22	22	22	22	22	22	22	22	22	22	22	22	22	22	22	21	21	21	21	21	21	21	21	21	22	23	30	30	30	30	30	30	30	31	32	32	31	31	31	31	31	31	34	34	36
NEUROD2	4761	ENSG00000171532	3	0	0	0	0	0	0	0	0	0	0	0	0	2	2	2	2	2	2	2	2	2	2	2	2	2	3	3	3	3	3	3	3	3	3	3	3	3	3	3	3	3	3	3	3	3	3
NOVA2	4858	ENSG00000104967	3	0	0	0	0	0	0	0	0	0	0	0	0	0	0	0	0	0	0	0	0	0	0	1	1	6	6	6	6	6	6	6	6	6	6	6	6	6	6	6	6	6	6	7	7	8	8
NTRK2	4915	ENSG00000148053	3	4	4	4	4	4	4	4	4	4	4	5	5	5	5	5	5	5	5	5	5	5	5	5	5	5	5	5	5	5	5	5	6	6	6	6	6	6	6	6	6	6	6	6	7	7	7
NR4A2	4929	ENSG00000153234	3	0	0	1	1	1	1	1	1	1	1	1	1	1	1	1	1	1	1	1	1	1	2	2	2	2	2	2	2	2	2	2	3	3	4	5	5	5	5	5	5	5	5	5	6	6	6
OPHN1	4983	ENSG00000079482	3	25	26	26	27	27	28	28	29	29	29	29	30	30	30	28	29	29	29	29	29	29	32	32	33	33	33	33	33	33	33	34	37	37	39	39	39	39	39	39	39	39	41	43	46	48	49
PAFAH1B1	5048	ENSG00000007168	3	117	118	118	119	120	121	121	121	121	121	121	122	122	122	122	122	122	122	122	122	122	123	123	123	125	125	125	127	125	125	125	126	127	127	135	134	134	135	137	138	137	139	138	138	139	143
PAH	5053	ENSG00000171759	3	241	251	251	251	289	289	297	307	308	308	322	325	342	345	345	345	360	367	367	367	369	414	414	412	425	430	432	477	477	477	478	480	519	519	519	520	541	562	563	581	581	582	582	583	609	611
PAK1	5058	ENSG00000149269	3	0	0	0	0	0	0	0	2	2	2	2	2	2	2	2	2	2	2	2	2	2	3	3	3	3	4	4	5	5	5	5	6	6	6	6	6	6	6	6	7	8	8	8	12	12	12
PCCA	5095	ENSG00000175198	3	48	48	48	48	66	66	66	66	66	67	68	68	68	70	70	89	95	99	99	99	100	101	102	104	117	117	116	119	119	119	120	120	120	120	124	124	124	138	138	138	138	138	140	143	143	145
PCCB	5096	ENSG00000114054	3	41	41	41	41	67	67	68	68	68	68	68	69	69	68	68	79	83	83	83	83	83	86	86	86	89	89	90	95	95	95	96	97	97	97	99	99	99	111	111	112	112	112	112	115	115	117
PDHA1	5160	ENSG00000131828	3	62	62	62	62	62	65	66	68	68	69	69	70	70	71	71	72	73	73	73	73	73	75	75	78	81	87	87	89	90	90	91	96	97	98	98	99	99	98	98	99	102	104	105	111	111	112
PEX1	5189	ENSG00000127980	3	80	81	81	81	111	112	112	112	116	116	116	116	116	118	118	119	123	123	123	123	123	123	132	135	142	144	147	154	154	154	155	155	155	155	155	156	156	172	172	171	172	175	176	183	183	183
PEX6	5190	ENSG00000124587	3	32	34	34	34	56	56	58	58	59	59	59	60	61	63	63	63	66	66	66	66	67	70	70	70	74	74	74	86	86	86	86	88	88	88	88	87	87	102	102	102	102	102	102	106	106	106
PEX7	5191	ENSG00000112357	3	37	36	36	36	43	44	44	44	44	44	44	44	44	44	44	44	46	46	46	46	46	46	53	53	55	55	55	55	55	55	55	55	55	55	55	55	55	64	64	64	64	64	64	64	64	65
PEX12	5193	ENSG00000108733	3	22	23	23	21	43	43	43	43	44	44	44	44	44	45	45	45	45	45	45	45	45	45	45	45	46	46	46	47	47	47	47	47	47	47	47	47	47	56	56	56	56	56	56	57	57	56
SERPINI1	5274	ENSG00000163536	3	5	5	5	5	5	5	5	5	5	5	5	5	5	5	5	5	5	5	5	5	5	5	5	5	6	6	6	6	6	6	6	6	6	6	6	6	6	6	6	6	6	6	6	6	6	6
PIGA	5277	ENSG00000165195	3	24	24	24	24	24	24	24	24	24	24	24	24	24	24	24	24	25	25	25	25	25	27	28	29	30	30	30	31	31	31	31	31	31	31	31	32	33	33	33	33	33	33	33	34	34	34
PIGC	5279	ENSG00000135845	3	4	4	4	4	4	4	4	4	3	3	3	3	3	3	3	3	3	3	3	3	3	3	3	3	3	3	4	4	4	4	4	4	4	4	4	4	4	4	4	4	4	4	4	4	4	4
PIGH	5283	ENSG00000100564	3	0	0	2	2	2	2	2	2	2	2	2	2	2	2	2	2	2	2	2	2	2	2	2	2	2	2	2	2	2	2	2	2	2	2	2	2	2	2	2	2	2	2	2	2	2	2
PIK3CA	5290	ENSG00000121879	3	86	85	85	85	85	85	87	88	88	88	88	88	88	88	87	87	87	87	87	87	87	89	89	89	90	90	90	89	90	90	90	91	92	95	95	96	96	97	99	100	101	101	101	100	100	102
PIK3R2	5296	ENSG00000105647	3	8	8	8	8	8	8	8	8	8	8	8	9	10	10	10	10	10	10	10	10	12	12	12	12	12	12	13	13	14	14	14	14	14	15	15	15	15	15	15	15	15	15	15	15	15	15
PLK1	5347	ENSG00000166851	3	0	0	0	0	0	0	0	0	0	0	0	0	0	0	0	0	0	0	0	0	0	0	0	0	0	0	0	0	0	0	0	0	0	0	0	0	0	0	0	0	0	0	0	0	0	0
PLXNA1	5361	ENSG00000114554	3	0	0	0	0	0	0	0	0	0	0	0	0	0	0	0	0	0	0	0	0	0	0	0	0	0	0	10	10	10	10	10	10	10	10	10	10	7	8	8	8	8	8	8	8	8	8
PMM2	5373	ENSG00000140650	3	62	63	63	63	76	76	74	74	74	74	74	74	74	77	77	77	86	86	86	86	86	87	88	89	96	96	98	101	101	101	101	103	103	103	103	103	102	116	116	116	116	117	117	117	119	122
POLG	5428	ENSG00000140521	3	90	90	90	90	89	89	89	90	92	92	92	148	148	148	148	148	151	151	151	160	160	164	165	167	167	167	168	174	174	174	175	177	178	178	178	176	174	181	182	182	184	185	185	185	185	185
PPP2CA	5515	ENSG00000113575	3	0	0	0	0	0	0	0	0	0	0	0	6	6	6	6	6	6	6	11	11	11	13	13	13	13	13	13	13	13	13	13	13	13	13	13	14	14	14	14	14	14	14	15	15	15	16
PPP2R1A	5518	ENSG00000105568	3	7	7	7	7	7	7	7	7	7	7	7	7	7	7	7	7	7	7	7	7	7	7	7	7	7	7	8	7	7	7	7	8	8	8	8	8	9	10	10	10	12	12	12	12	12	11
PPP3CA	5530	ENSG00000138814	3	7	7	7	7	8	8	8	8	8	11	11	12	12	12	12	13	13	13	13	13	13	14	14	15	16	16	16	17	17	17	17	17	17	17	17	17	19	19	19	19	19	19	19	19	19	19
PPT1	5538	ENSG00000131238	3	86	86	86	86	94	94	94	94	94	94	94	94	94	94	95	95	100	100	100	100	100	100	100	100	105	105	105	106	106	107	107	108	108	108	108	107	107	115	115	115	115	116	116	115	115	114
MAP2K1	5604	ENSG00000169032	3	45	45	45	45	45	45	45	45	45	45	45	45	45	45	45	46	46	46	46	46	46	46	46	46	47	47	48	50	50	50	52	52	52	52	52	52	52	52	51	51	52	52	53	53	54	54
MAP2K2	5605	ENSG00000126934	3	21	21	21	21	21	21	21	21	21	21	21	21	21	21	21	21	24	24	24	24	24	24	24	24	25	25	25	25	25	25	25	25	25	25	25	24	24	24	24	25	25	25	25	25	25	25
PRODH	5625	ENSG00000100033	3	44	44	44	44	44	52	52	52	52	52	52	52	61	61	61	64	64	66	66	66	66	67	67	70	70	70	70	69	69	69	70	72	72	72	73	74	74	75	74	76	76	76	76	76	76	76
RELN	5649	ENSG00000189056	3	23	25	25	25	25	25	25	25	25	26	26	27	27	27	27	27	27	28	28	28	28	30	30	30	34	35	35	36	37	37	37	37	38	39	43	43	43	48	48	48	49	49	49	51	51	52
PSAP	5660	ENSG00000197746	3	18	18	18	18	18	18	18	18	18	18	20	20	20	20	20	20	20	20	20	20	20	20	20	20	23	25	25	27	28	28	28	28	28	28	28	28	28	32	32	34	34	34	35	36	37	37
PTEN	5728	ENSG00000171862	3	397	404	403	415	415	418	438	438	440	442	442	450	451	451	458	460	486	487	487	487	487	492	493	520	552	555	564	572	575	575	574	579	581	587	587	584	584	628	628	631	636	639	639	645	647	653
PTS	5805	ENSG00000150787	3	19	19	19	19	34	34	34	34	34	34	34	34	34	32	32	32	34	34	34	34	35	35	36	36	40	40	40	40	40	40	42	42	42	42	42	42	42	50	50	50	49	49	49	49	49	49
PURA	5813	ENSG00000185129	3	66	67	67	67	68	69	74	74	74	74	74	75	74	75	75	76	80	80	81	81	81	85	86	94	97	98	98	102	107	107	107	117	117	118	118	118	118	123	123	125	126	129	133	134	135	138
PEX19	5824	ENSG00000162735	3	3	3	3	3	3	3	3	3	4	4	4	4	4	4	4	4	4	4	4	4	4	4	4	4	4	4	4	4	4	4	4	4	4	4	4	4	4	7	7	7	7	7	7	8	8	8
PEX5	5830	ENSG00000139197	3	8	8	8	8	8	8	8	8	8	8	8	9	9	9	9	9	9	9	9	9	9	9	9	9	9	9	9	11	11	11	11	11	11	11	11	12	12	15	14	14	14	14	14	14	14	15
PCYT2	5833	ENSG00000185813	3	0	0	0	0	0	0	0	0	0	0	0	0	0	0	0	0	0	0	0	0	0	0	3	3	3	3	3	2	2	2	2	2	2	2	2	2	2	2	2	2	2	2	2	2	2	2
QARS1	5859	ENSG00000172053	3	10	12	12	12	12	12	14	14	16	16	16	16	17	17	18	18	18	18	18	18	18	18	18	19	20	20	20	23	23	23	23	24	24	24	25	24	24	29	28	28	28	29	29	31	31	31
QDPR	5860	ENSG00000151552	3	13	13	13	13	13	13	14	14	14	14	14	14	15	15	15	15	16	16	16	16	16	19	19	19	19	19	19	19	19	19	19	19	19	19	19	20	20	22	22	22	22	22	22	23	23	25
RAC3	5881	ENSG00000169750	3	1	1	1	1	1	1	1	1	1	1	1	1	1	1	1	1	1	3	3	3	3	3	3	3	3	3	4	4	4	5	6	6	6	6	6	7	7	7	7	7	7	7	7	7	7	7
RALA	5898	ENSG00000006451	3	1	1	0	0	0	0	0	0	0	0	0	0	1	1	1	1	1	1	1	1	1	1	1	1	1	2	2	2	2	2	2	2	2	2	2	2	2	5	5	5	5	5	5	6	6	7
RARS1	5917	ENSG00000113643	3	12	12	12	12	12	12	12	12	12	12	12	13	13	13	13	13	13	13	13	13	13	14	14	14	14	15	15	15	15	16	16	16	16	16	16	20	20	19	15	15	15	16	17	22	22	23
RORA	6095	ENSG00000069667	3	1	1	1	6	6	6	6	6	6	6	6	6	6	6	6	7	7	7	7	7	7	9	9	9	10	10	10	10	10	10	10	11	11	12	12	12	13	14	14	14	14	16	17	17	17	17
RORB	6096	ENSG00000198963	3	3	3	3	3	3	3	3	3	3	3	3	3	3	3	3	3	3	4	4	4	4	5	5	5	5	6	6	6	6	6	7	9	9	9	9	9	9	10	10	10	10	10	10	10	11	11
SATB1	6304	ENSG00000182568	3	0	0	0	0	0	0	0	0	0	0	0	0	0	0	0	0	0	0	0	0	0	0	0	0	0	0	0	0	0	0	0	0	0	0	0	5	6	6	6	6	6	6	6	7	7	8
SCN1A	6323	ENSG00000144285	3	654	680	680	682	682	682	718	724	726	726	726	730	732	734	735	736	774	776	776	778	778	824	828	834	899	927	936	997	1005	1008	1013	1016	1016	1033	1033	1034	1041	1124	1129	1142	1154	1159	1165	1173	1180	1183
SCN1B	6324	ENSG00000105711	3	15	16	16	16	16	16	16	16	16	16	16	16	16	15	15	15	14	14	14	16	16	15	15	15	15	15	15	15	15	15	15	13	13	13	13	13	13	13	13	13	13	13	13	12	12	12
SCN2A	6326	ENSG00000136531	3	173	180	180	181	182	180	184	186	186	186	186	194	196	197	197	197	203	205	205	205	205	218	222	227	242	245	247	258	262	262	275	311	314	320	321	321	322	335	337	338	344	349	353	358	359	360
SCN3A	6328	ENSG00000153253	3	10	13	13	13	13	13	13	13	13	13	13	13	13	13	13	14	15	15	15	15	15	17	17	18	19	20	20	20	20	20	20	20	21	22	22	22	22	23	23	23	23	23	23	25	32	33
SCN8A	6334	ENSG00000196876	3	91	91	91	91	92	92	91	94	96	96	96	99	100	100	100	100	99	105	105	107	107	111	114	115	117	120	121	122	124	124	125	126	127	132	133	135	137	141	143	146	149	156	158	165	166	168
TRA2B	6434	ENSG00000136527	3	1	1	1	1	1	1	1	1	1	1	1	1	1	1	1	1	1	1	1	1	1	1	1	1	1	1	1	1	1	1	1	1	1	1	1	1	1	1	1	1	1	1	1	1	1	1
SGSH	6448	ENSG00000181523	3	35	35	35	36	55	55	55	55	56	56	57	57	57	57	58	61	63	63	63	63	63	64	64	64	65	64	66	66	66	66	67	67	67	68	68	67	67	77	77	78	78	79	79	80	80	80
SHH	6469	ENSG00000164690	3	38	39	43	42	42	42	42	42	43	43	43	43	43	43	43	43	46	47	47	47	47	48	48	49	49	49	50	51	52	52	52	52	52	53	53	53	53	53	53	54	54	54	54	56	57	56
SLC1A2	6506	ENSG00000110436	3	6	6	6	6	6	6	6	6	6	6	6	6	6	6	6	6	6	6	6	6	6	6	6	6	6	6	6	6	6	6	6	6	6	6	6	6	6	6	6	6	6	6	6	6	6	6
SLC1A3	6507	ENSG00000079215	3	2	2	2	2	2	2	2	2	2	2	2	2	2	2	2	2	2	2	2	2	2	2	2	2	2	2	2	2	2	2	2	2	2	2	2	2	2	2	2	2	2	2	2	2	2	2
SLC1A4	6509	ENSG00000115902	3	4	4	4	4	4	4	4	5	5	5	5	5	5	5	5	5	5	5	5	5	5	7	7	7	7	7	7	9	9	9	9	9	9	9	9	11	11	8	8	8	8	8	8	8	8	8
SLC2A1	6513	ENSG00000117394	3	98	103	103	103	103	103	106	109	111	111	111	113	113	114	114	114	121	123	123	123	123	131	133	138	143	144	144	150	153	154	155	158	158	158	158	158	158	176	177	179	179	182	183	187	188	190
SLC6A1	6529	ENSG00000157103	3	33	35	35	35	35	35	38	39	39	39	39	40	40	43	43	43	49	50	50	50	50	53	57	58	61	62	62	67	69	69	73	77	77	78	78	77	76	82	83	85	85	85	87	90	90	91
SLC6A8	6535	ENSG00000130821	3	31	33	33	34	34	34	39	39	39	39	39	39	41	43	43	44	50	50	50	50	50	51	51	53	56	57	59	64	66	66	67	69	69	69	69	70	72	75	75	76	77	79	79	80	79	79
SLC16A2	6567	ENSG00000147100	3	38	39	39	39	40	39	39	39	41	41	41	42	42	42	42	42	43	43	43	44	44	46	46	47	49	49	50	51	51	51	52	54	54	54	54	56	56	57	57	57	60	60	62	63	65	67
SLC25A1	6576	ENSG00000100075	3	8	8	8	8	8	8	8	9	9	9	9	9	9	9	9	9	9	10	10	10	10	10	10	10	11	11	11	11	11	11	11	12	13	13	13	13	13	14	14	14	14	15	15	15	15	15
SMARCA2	6595	ENSG00000080503	3	41	41	41	41	41	41	41	41	41	41	41	41	41	41	41	41	41	41	41	42	42	44	44	55	55	55	55	55	56	57	65	65	68	69	69	70	70	70	70	72	74	75	76	78	78	79
SMARCB1	6598	ENSG00000099956	3	31	33	33	33	34	33	36	36	36	36	36	37	37	38	38	38	41	41	42	42	43	43	43	42	47	48	49	56	56	56	55	55	56	56	56	57	57	63	63	63	63	64	64	64	64	65
SMARCC2	6601	ENSG00000139613	3	0	0	0	0	0	0	0	0	0	0	0	5	5	5	5	5	5	5	5	5	5	6	6	6	6	6	6	8	8	9	8	9	9	9	9	11	12	12	12	15	17	19	20	20	20	20
SMS	6611	ENSG00000102172	3	11	11	11	11	11	11	11	11	11	11	11	12	12	12	12	12	12	12	13	13	13	13	13	12	14	14	15	17	17	18	18	18	18	18	18	20	20	21	21	22	24	24	24	23	23	23
SNAP25	6616	ENSG00000132639	3	2	2	2	2	2	2	2	2	2	2	2	2	2	2	2	2	3	3	3	3	3	4	4	4	4	4	4	4	4	4	4	5	5	5	5	5	5	6	7	7	7	20	20	20	20	20
SPR	6697	ENSG00000116096	3	12	12	12	12	12	12	12	12	12	12	12	12	12	12	12	12	13	14	14	14	14	16	16	16	18	18	18	18	18	18	18	19	19	19	19	19	19	19	21	21	21	21	21	22	22	23
SPTAN1	6709	ENSG00000197694	3	12	16	16	16	16	16	16	16	16	16	16	16	16	17	17	17	20	20	20	20	20	22	22	22	23	23	23	24	24	25	25	26	26	26	27	29	28	31	31	32	33	36	36	42	42	44
SPTBN1	6711	ENSG00000115306	3	0	0	0	0	0	0	0	0	0	0	0	0	0	0	0	0	0	0	0	0	0	0	0	0	0	0	0	0	0	0	0	0	0	0	0	0	0	0	1	1	6	6	6	7	8	8
ELOVL4	6785	ENSG00000118402	3	11	11	11	11	11	13	13	13	13	13	13	13	13	12	12	12	12	12	12	12	12	13	13	13	14	14	14	14	14	14	14	14	14	14	14	14	14	14	14	14	15	16	16	16	16	16
CDKL5	6792	ENSG00000008086	3	290	297	297	303	303	307	312	314	314	315	315	319	321	321	321	321	325	324	324	324	324	338	350	355	397	402	407	421	427	428	429	431	432	437	437	438	437	465	466	469	470	474	474	478	478	481
STX1A	6804	ENSG00000106089	3	1	1	1	1	1	1	1	1	1	1	1	1	1	1	1	1	1	1	1	1	1	1	1	1	1	1	1	1	1	1	1	1	1	1	1	1	1	1	1	1	1	1	1	1	1	1
STXBP1	6812	ENSG00000136854	3	127	130	130	132	132	135	140	141	144	144	144	147	147	147	147	147	149	150	150	150	151	161	168	175	189	201	201	218	220	221	222	240	240	241	243	244	242	248	249	253	256	262	270	273	273	273
SUOX	6821	ENSG00000139531	3	6	8	8	8	8	8	8	8	8	8	9	13	13	13	13	13	14	14	14	14	14	17	17	17	17	17	16	18	18	19	19	21	23	23	24	23	23	25	25	25	25	25	25	25	25	25
SURF1	6834	ENSG00000148290	3	49	50	50	50	50	50	50	50	50	54	54	54	54	55	56	56	57	56	56	56	56	58	57	57	58	56	58	58	58	58	59	62	62	62	62	62	62	62	62	63	63	63	63	69	69	69
VAMP2	6844	ENSG00000220205	3	0	0	0	0	0	0	0	0	0	0	0	0	0	0	0	0	1	1	1	1	1	6	6	6	6	6	11	11	11	11	11	10	10	10	10	10	10	10	10	10	10	10	10	10	10	10
SYN1	6853	ENSG00000008056	3	11	11	11	12	12	12	12	13	13	13	13	13	13	13	13	13	14	14	14	14	14	14	15	17	17	17	17	20	21	21	22	23	23	25	26	26	25	31	31	31	31	31	32	34	34	35
TBCD	6904	ENSG00000141556	3	17	17	17	17	17	17	17	17	17	17	17	19	19	19	19	19	19	20	22	22	22	25	25	25	26	27	27	27	28	29	29	29	29	29	29	30	30	31	31	30	30	30	30	32	32	32
TCF4	6925	ENSG00000196628	3	86	89	90	94	94	100	105	106	106	106	106	108	109	109	109	109	115	117	117	117	118	122	122	131	134	139	139	148	151	153	153	158	160	161	161	161	162	169	169	171	175	175	175	181	184	184
TFE3	7030	ENSG00000068323	3	0	0	0	0	0	0	0	0	0	0	0	0	0	0	0	0	0	0	0	0	0	0	0	0	0	0	0	0	0	1	1	2	2	3	3	3	4	4	4	4	4	4	8	10	10	10
TIAM1	7074	ENSG00000156299	3	2	2	2	2	2	2	2	2	2	2	2	2	3	3	3	3	3	3	3	3	3	3	3	3	3	3	3	3	3	3	3	3	3	3	3	3	3	3	3	3	3	3	3	3	3	3
TRAPPC10	7109	ENSG00000160218	3	0	0	0	0	0	0	0	0	0	0	0	0	0	0	0	0	0	0	0	0	0	0	0	1	1	1	1	1	1	1	1	1	1	1	2	2	2	2	2	2	2	2	2	2	2	2
CLDN5	7122	ENSG00000184113	3	0	0	0	0	0	0	0	0	0	0	0	0	0	0	0	0	0	0	0	0	0	0	0	0	0	0	0	0	0	0	0	0	0	0	0	0	0	0	0	0	0	0	0	0	0	0
TSC1	7248	ENSG00000165699	3	138	149	149	158	158	159	178	178	178	178	178	181	183	183	183	183	211	211	211	212	212	223	223	231	254	259	259	308	308	312	312	312	312	316	316	319	319	357	363	366	370	373	373	373	373	374
TSC2	7249	ENSG00000103197	3	322	343	343	356	356	359	404	406	407	408	408	418	418	418	419	420	466	466	466	466	466	484	484	496	559	562	579	644	647	649	651	652	652	666	666	669	669	744	748	751	757	762	766	770	771	778
TSPYL1	7259	ENSG00000189241	3	1	1	1	1	1	1	1	1	1	1	1	1	1	1	1	1	1	1	1	1	1	2	2	2	2	2	2	2	2	2	2	2	3	3	3	3	3	3	3	3	3	3	3	3	3	3
TUBB2A	7280	ENSG00000137267	3	11	11	11	12	12	12	12	12	12	12	12	13	13	13	13	13	13	13	13	13	13	15	15	15	15	15	15	14	15	15	15	16	16	16	16	17	17	18	18	19	20	22	22	23	23	23
TUBG1	7283	ENSG00000131462	3	5	5	5	5	5	5	5	5	5	5	5	5	5	5	5	5	5	5	5	5	5	5	5	5	5	5	5	5	5	5	5	5	5	5	6	6	6	6	6	6	6	7	7	7	7	7
UBE2A	7319	ENSG00000077721	3	8	8	8	8	9	9	9	9	9	9	9	9	10	10	10	10	10	10	10	10	10	11	11	11	11	11	11	11	12	12	14	16	16	16	16	16	16	16	16	16	16	15	15	15	15	16
UBE3A	7337	ENSG00000114062	3	165	168	168	169	171	171	176	177	177	177	177	178	178	178	178	178	181	182	183	183	183	188	189	195	199	201	201	203	203	203	205	209	209	211	211	212	212	217	218	218	218	220	221	223	224	220
SLC35A2	7355	ENSG00000102100	3	15	16	16	16	16	16	16	16	16	16	16	16	17	17	18	18	20	20	19	20	20	23	24	25	27	28	28	28	28	28	28	29	29	30	30	31	35	38	38	38	38	38	38	38	38	39
UGDH	7358	ENSG00000109814	3	0	0	0	0	0	0	0	0	1	1	1	1	1	1	1	1	1	1	1	1	1	23	30	23	23	23	23	23	23	23	23	23	23	23	23	23	23	23	23	23	23	23	23	23	23	23
UGP2	7360	ENSG00000169764	3	0	0	0	0	0	0	0	0	0	0	0	0	0	0	0	0	0	0	0	0	0	1	1	1	1	1	1	1	1	1	1	1	1	1	1	1	0	0	0	0	0	0	0	0	0	0
UMPS	7372	ENSG00000114491	3	3	3	3	3	3	3	3	3	3	3	3	4	4	4	4	4	4	4	4	4	4	4	5	5	5	5	5	5	5	5	5	5	5	5	5	5	5	5	5	5	5	5	5	5	5	5
VARS1	7407	ENSG00000204394	3	3	3	3	3	3	12	12	14	14	16	16	15	15	22	15	15	15	15	15	15	15	15	15	15	15	16	16	16	18	18	18	16	16	16	16	19	19	17	17	20	20	20	20	20	20	21
YWHAG	7532	ENSG00000170027	3	3	3	3	3	3	3	3	3	3	3	3	3	3	3	3	3	3	3	3	3	3	4	4	4	4	4	4	4	4	4	4	4	4	4	4	5	5	5	5	6	6	6	6	6	6	7
ZNF142	7701	ENSG00000115568	3	0	0	0	0	0	0	0	0	0	0	0	0	0	6	6	4	4	4	4	4	5	6	6	6	6	6	6	6	6	6	6	7	7	7	7	7	7	7	7	7	7	7	7	7	7	7
RNF113A	7737	ENSG00000125352	3	2	2	2	2	2	2	2	2	2	2	2	2	2	2	2	2	2	2	2	2	2	2	2	2	2	3	3	3	3	3	3	3	3	3	3	3	3	3	3	3	3	3	3	3	3	3
MOGS	7841	ENSG00000115275	3	6	6	6	6	6	6	7	7	7	7	7	7	7	7	7	7	7	7	7	7	7	9	9	9	10	10	10	10	11	11	11	11	11	11	11	11	11	12	12	12	12	12	12	14	14	14
TUBA1A	7846	ENSG00000167552	3	68	69	69	69	69	69	69	69	69	69	69	70	119	120	120	120	120	121	121	121	121	123	123	123	126	128	128	129	119	121	122	127	130	130	130	132	133	135	135	136	137	140	141	142	145	151
ALDH5A1	7915	ENSG00000112294	3	14	14	14	14	14	14	16	17	18	18	18	18	18	18	18	18	20	20	20	21	21	22	22	23	25	25	25	31	31	31	31	32	32	33	33	33	33	41	41	41	41	41	42	44	44	45
EPM2A	7957	ENSG00000112425	3	16	17	17	17	17	17	17	17	17	17	17	17	17	17	17	17	18	18	18	18	18	20	20	20	23	24	24	26	26	26	26	26	26	27	28	29	29	33	33	33	32	32	32	34	34	35
NUP214	8021	ENSG00000126883	3	1	1	1	1	1	1	2	2	2	2	2	2	2	2	2	2	2	2	2	2	2	2	2	2	2	2	2	2	2	2	2	2	2	2	2	2	2	2	2	2	2	2	2	2	2	2
PDHX	8050	ENSG00000110435	3	14	14	14	14	14	14	14	15	15	15	15	15	15	15	15	15	17	17	17	17	17	17	17	17	17	17	17	18	18	18	18	18	18	18	18	20	20	19	19	19	20	20	20	20	20	20
KMT2D	8085	ENSG00000167548	3	243	254	254	334	335	337	350	350	353	354	355	362	363	364	367	371	402	403	406	410	410	416	417	425	440	444	447	468	478	480	562	575	580	580	580	588	589	610	613	617	621	627	630	639	640	649
AP3B2	8120	ENSG00000103723	3	6	6	6	6	6	6	6	6	7	7	7	7	7	7	7	7	8	7	7	7	8	9	9	11	11	11	11	11	11	11	11	13	13	13	13	15	15	15	15	15	15	16	16	18	18	18
NPRL3	8131	ENSG00000103148	3	9	15	15	15	15	15	21	21	21	21	21	23	23	23	23	24	28	28	28	28	28	30	30	31	44	44	44	51	54	54	55	55	55	56	56	57	57	81	81	82	82	83	83	87	87	87
KDM5C	8242	ENSG00000126012	3	43	45	45	45	46	46	47	48	48	48	48	51	51	52	53	53	55	56	56	56	57	56	58	61	62	62	63	64	64	64	69	72	72	73	73	74	74	75	75	77	83	84	85	89	89	91
SMC1A	8243	ENSG00000072501	3	56	61	61	64	64	71	73	73	74	74	75	75	75	75	75	75	80	80	80	80	80	88	88	88	102	101	102	101	102	102	102	103	105	105	105	106	106	118	118	120	122	122	122	125	127	129
TRRAP	8295	ENSG00000196367	3	0	0	0	0	0	0	0	0	0	0	0	0	0	0	5	5	5	6	6	6	6	6	7	7	8	8	8	9	10	11	11	12	12	13	13	14	14	16	16	16	16	15	15	16	18	18
BAP1	8314	ENSG00000163930	3	52	61	61	62	62	62	74	74	74	74	74	75	75	81	82	82	95	95	95	95	96	96	96	108	117	117	120	135	135	135	135	136	135	135	135	137	137	160	161	162	162	163	163	163	170	177
CUL4B	8450	ENSG00000158290	3	22	23	23	23	23	23	23	23	23	23	23	24	24	26	26	26	27	27	27	27	27	28	28	30	29	29	29	29	30	30	30	31	32	32	32	34	34	34	34	35	36	36	36	37	37	37
CUL3	8452	ENSG00000036257	3	22	23	23	23	24	24	24	24	24	18	18	18	18	18	18	18	19	19	19	19	19	19	19	19	19	19	20	20	23	23	23	28	28	28	28	33	33	33	33	33	34	36	37	38	38	38
PPFIBP1	8496	ENSG00000110841	3	1	1	1	1	1	1	1	1	1	1	1	1	1	1	1	1	1	2	2	2	2	2	2	2	2	2	2	2	2	2	2	2	2	2	2	2	2	2	2	2	2	2	2	2	2	2
PEX3	8504	ENSG00000034693	3	4	4	4	4	4	4	4	4	7	7	7	7	7	9	9	9	9	8	8	8	8	8	8	8	8	8	8	10	10	10	10	10	10	10	10	10	10	12	12	12	12	12	12	12	12	12
IKBKG	8517	ENSG00000269335	3	52	53	53	53	53	53	53	53	53	52	53	53	53	53	53	53	54	54	54	54	54	53	53	53	53	53	58	59	60	60	60	60	60	59	59	60	60	60	60	60	61	61	61	62	62	63
DEGS1	8560	ENSG00000143753	3	0	0	0	0	0	0	0	0	0	0	0	0	7	7	7	7	7	7	7	7	7	8	8	8	8	8	8	8	8	8	8	9	9	9	9	9	9	9	10	10	10	10	10	10	10	10
MADD	8567	ENSG00000110514	3	2	2	2	2	2	1	1	1	1	1	1	1	1	1	1	2	2	2	2	2	2	2	2	2	2	2	2	3	3	12	12	12	12	12	12	12	12	12	12	12	13	13	14	13	14	17
CASK	8573	ENSG00000147044	3	79	84	84	85	86	86	87	88	89	91	92	92	92	95	95	95	97	99	99	99	99	104	108	111	112	114	114	116	117	120	122	123	125	125	125	126	126	127	128	129	130	131	132	131	133	136
SLC25A12	8604	ENSG00000115840	3	3	3	3	3	3	3	3	3	3	3	3	3	3	3	3	3	3	3	3	3	3	4	5	5	5	5	5	4	4	4	5	5	5	5	5	5	5	5	5	5	5	5	5	5	5	5
RNASET2	8635	ENSG00000026297	3	7	7	7	8	8	8	8	8	8	8	8	8	8	8	8	8	8	8	8	8	8	8	8	8	8	7	7	7	7	7	8	8	8	8	8	8	8	10	10	10	10	10	10	10	10	10
EIF3F	8665	ENSG00000175390	3	0	0	0	0	0	0	0	0	0	1	1	1	1	1	1	1	1	1	1	1	1	1	1	1	1	1	1	1	1	1	1	1	2	2	2	1	1	1	1	1	1	1	1	1	1	1
CTSF	8722	ENSG00000174080	3	8	8	8	8	8	8	8	9	9	9	9	9	9	9	9	9	9	9	9	9	9	10	10	10	10	10	10	10	10	10	10	12	12	12	12	14	16	16	14	14	14	14	14	16	16	16
GPAA1	8733	ENSG00000197858	3	7	7	7	7	7	7	7	7	7	7	7	7	8	8	8	8	8	8	8	8	8	10	10	10	10	10	10	10	10	10	10	10	10	10	11	12	12	11	11	11	12	12	11	13	13	13
SUCLA2	8803	ENSG00000136143	3	9	9	9	9	9	9	10	10	10	10	10	10	10	10	10	10	9	9	9	9	9	10	10	11	11	12	12	12	12	12	13	13	13	13	13	14	14	13	13	13	14	14	14	15	16	17
DPM1	8813	ENSG00000000419	3	8	8	8	8	8	8	9	9	9	9	9	9	9	9	9	9	10	10	10	10	10	10	10	10	11	11	11	12	12	12	12	12	12	12	12	12	12	13	13	13	13	13	13	13	14	14
SYNGAP1	8831	ENSG00000197283	3	81	87	87	90	91	92	102	105	105	105	105	114	114	114	114	115	128	129	129	129	129	134	139	142	149	155	158	174	179	179	184	195	196	198	198	201	202	220	223	229	231	234	235	238	238	241
SYNJ1	8867	ENSG00000159082	3	8	8	8	9	9	9	12	12	12	12	12	13	13	13	13	13	13	13	13	13	13	13	13	13	15	16	16	18	18	18	19	19	19	20	20	20	20	25	25	25	26	26	26	27	27	27
ST3GAL5	8869	ENSG00000115525	3	7	8	8	8	8	8	10	10	10	10	10	10	10	9	9	9	10	10	10	10	10	10	10	11	11	10	10	12	12	12	13	13	13	13	13	14	14	18	18	18	18	19	19	21	21	21
SLC5A6	8884	ENSG00000138074	3	0	0	0	0	0	0	0	0	0	0	0	0	0	0	0	0	0	0	0	0	0	0	0	0	0	0	0	0	4	4	4	4	4	4	4	4	4	4	4	4	4	4	4	4	4	4
EIF2B4	8890	ENSG00000115211	3	8	8	8	8	8	8	8	8	8	8	8	8	8	7	7	7	7	7	7	7	7	7	7	7	7	7	7	8	8	9	9	9	9	10	10	12	12	12	10	10	10	9	9	9	9	9
EIF2B3	8891	ENSG00000070785	3	6	6	6	6	6	6	6	6	6	6	6	6	6	6	6	6	6	6	6	6	6	7	7	7	7	6	6	7	8	8	8	8	8	8	8	8	8	8	8	8	8	9	9	9	9	9
EIF2B2	8892	ENSG00000119718	3	10	12	12	12	12	12	12	12	12	12	12	12	12	11	11	11	11	11	11	11	11	13	13	13	13	13	13	13	13	14	14	16	16	16	16	17	17	17	17	17	18	18	18	19	19	19
EIF2B5	8893	ENSG00000145191	3	21	21	21	21	21	20	20	22	23	23	23	23	23	23	23	23	24	24	26	26	26	28	29	29	30	31	31	36	37	37	37	37	37	39	39	40	40	48	48	49	50	50	50	50	50	52
CACNA1I	8911	ENSG00000100346	3	0	0	0	0	0	0	0	0	0	0	0	0	0	0	0	0	0	0	0	0	0	0	0	0	0	0	0	0	0	0	0	0	0	0	0	0	0	0	1	1	1	1	1	1	1	1
CACNA1G	8913	ENSG00000006283	3	7	7	7	7	8	8	8	8	8	8	8	8	8	8	8	8	8	8	8	8	8	9	9	9	9	10	10	9	10	10	10	10	10	10	10	10	10	10	10	10	10	15	15	15	15	16
HERC2	8924	ENSG00000128731	3	119	119	119	119	119	129	129	129	129	136	136	136	145	145	145	146	148	148	148	148	148	151	151	151	151	152	152	155	155	155	155	155	155	155	156	157	157	156	156	157	157	158	158	158	158	158
BSN	8927	ENSG00000164061	3	0	0	0	0	0	0	0	0	0	0	0	0	0	0	0	0	0	0	0	0	0	0	0	1	1	1	1	1	1	1	1	1	1	1	1	1	1	1	1	1	1	1	1	1	1	1
WASF1	8936	ENSG00000112290	3	0	0	0	0	0	3	3	3	3	3	3	3	3	3	3	3	3	3	3	3	3	4	4	4	4	4	4	4	4	4	4	4	4	4	4	4	4	4	4	4	4	4	3	3	3	3
PIGQ	9091	ENSG00000007541	3	3	3	3	3	3	3	3	3	3	3	3	3	3	3	3	3	3	4	4	4	4	4	4	4	5	5	5	4	4	4	4	4	4	8	8	8	8	9	9	9	9	9	10	11	11	11
TBX19	9095	ENSG00000143178	3	8	8	8	8	8	12	12	12	12	12	12	12	12	11	11	11	11	11	11	11	11	11	11	12	12	12	12	12	12	12	12	12	12	12	12	13	13	12	12	12	12	13	13	14	14	14
LGI1	9211	ENSG00000108231	3	25	26	26	26	26	26	28	28	28	28	28	28	28	28	28	28	29	29	29	29	29	30	30	30	31	31	31	33	33	33	34	34	34	33	34	35	35	41	41	41	43	43	43	43	43	43
RAB11B	9230	ENSG00000185236	3	2	2	2	2	2	2	2	2	2	2	2	2	2	2	2	2	2	2	2	2	2	2	2	2	2	2	2	2	2	2	2	2	2	2	2	2	2	2	2	2	1	1	1	1	1	1
CACNA2D2	9254	ENSG00000007402	3	3	3	3	3	3	3	5	5	5	5	5	6	6	6	7	11	13	13	13	13	13	13	13	13	14	15	15	16	16	16	16	16	16	16	16	16	16	21	21	21	21	21	21	22	22	22
AIMP1	9255	ENSG00000164022	3	4	4	4	4	4	4	4	5	5	5	5	5	5	5	5	5	5	5	5	5	5	5	5	5	5	5	5	5	5	5	5	5	5	5	5	5	5	5	6	6	6	6	6	6	6	6
ADGRG1	9289	ENSG00000205336	3	27	27	27	27	27	27	28	28	28	29	29	30	30	30	29	29	31	31	31	31	31	31	31	31	37	37	37	38	38	39	39	39	39	39	39	39	39	43	43	43	43	43	44	44	44	44
ZNHIT3	9326	ENSG00000273611	3	5	5	5	5	5	5	5	5	5	5	5	5	6	6	6	6	6	6	6	6	6	6	6	6	6	6	6	6	6	6	6	6	6	6	6	8	8	6	6	6	6	6	6	6	6	6
EFTUD2	9343	ENSG00000108883	3	43	44	44	45	45	45	45	45	45	45	45	46	46	46	46	46	46	47	47	48	48	50	52	53	55	55	57	59	59	64	65	71	73	73	73	76	76	77	77	78	78	80	80	82	83	84
PLAA	9373	ENSG00000137055	3	3	3	3	3	3	3	3	3	4	4	4	4	4	4	4	4	4	4	4	5	5	6	6	7	7	7	7	7	9	9	9	9	9	9	9	9	9	9	9	9	9	9	10	10	10	11
NRXN1	9378	ENSG00000179915	3	81	83	83	83	86	96	99	99	99	105	105	106	106	106	106	107	110	110	110	110	110	112	112	125	130	128	128	130	131	131	140	140	140	140	143	145	145	147	147	147	149	149	150	153	153	153
MED17	9440	ENSG00000042429	3	4	4	4	4	4	4	4	4	4	4	4	4	3	3	3	3	5	5	5	5	5	5	5	5	11	10	10	14	14	14	14	14	14	14	14	14	14	26	26	26	26	26	26	26	26	26
MED27	9442	ENSG00000160563	3	0	0	0	0	0	0	0	0	0	0	0	0	0	0	0	0	0	0	0	0	0	0	0	0	0	0	0	0	0	0	0	0	0	0	0	0	7	7	7	7	7	7	7	5	5	5
PIGB	9488	ENSG00000069943	3	0	0	0	0	0	0	0	0	0	0	0	0	0	0	0	0	0	5	5	5	5	5	5	5	5	5	5	5	7	7	7	7	7	8	8	8	8	9	9	9	9	9	9	9	9	9
PMPCB	9512	ENSG00000105819	3	0	5	5	5	5	5	5	5	5	5	5	5	5	5	5	5	5	5	5	5	5	5	5	5	5	5	5	5	5	5	5	5	5	5	5	5	5	5	5	5	5	5	5	5	5	5
MPDU1	9526	ENSG00000129255	3	6	7	7	7	7	7	7	7	7	7	7	7	7	7	7	7	7	7	7	7	7	7	7	8	8	8	8	9	9	9	9	9	9	9	9	9	9	9	9	9	9	9	9	9	9	10
MINPP1	9562	ENSG00000107789	3	3	3	3	3	3	3	3	3	3	3	3	3	3	3	3	3	3	3	3	3	3	3	3	3	4	4	4	4	4	4	4	4	4	4	4	4	4	4	4	4	4	11	12	13	13	13
GABBR2	9568	ENSG00000136928	3	5	5	5	5	5	5	5	5	5	5	5	5	5	5	5	5	5	5	5	5	5	5	5	5	5	5	5	5	5	5	6	6	6	6	6	6	6	7	7	7	7	7	7	7	7	7
GOSR2	9570	ENSG00000108433	3	5	5	5	5	5	5	6	6	6	6	6	6	6	6	6	6	7	7	7	7	7	7	7	7	9	9	9	9	9	9	9	10	10	10	10	11	11	12	12	12	14	14	14	16	16	16
DEPDC5	9681	ENSG00000100150	3	66	76	76	77	77	78	87	90	91	91	91	92	93	93	93	93	105	105	105	105	105	109	109	112	126	132	133	147	148	148	149	151	151	152	152	153	153	197	199	200	201	202	205	207	209	211
PUM1	9698	ENSG00000134644	3	0	3	3	3	3	3	3	3	3	3	6	6	6	6	6	6	6	6	6	6	6	6	6	6	6	6	8	8	8	8	8	9	9	6	6	8	8	8	8	8	8	9	9	9	9	9
SETD1A	9739	ENSG00000099381	3	6	6	6	6	6	6	6	6	6	6	6	6	6	6	6	6	6	6	6	6	6	6	6	6	10	10	10	11	12	12	16	17	17	17	17	17	17	19	19	19	19	21	21	22	23	25
ZEB2	9839	ENSG00000169554	3	135	137	137	143	144	147	154	154	155	155	154	155	155	156	156	156	160	162	164	164	164	172	172	177	181	183	185	194	198	199	201	207	207	209	209	211	212	223	223	225	225	226	227	239	240	241
MAGI2	9863	ENSG00000187391	3	7	7	7	7	7	7	7	7	7	7	7	7	7	7	7	7	7	7	7	7	7	7	7	7	7	7	7	7	7	7	7	7	7	7	7	7	7	7	7	7	7	7	7	8	8	8
UBAP2L	9898	ENSG00000143569	3	0	0	0	0	0	0	0	0	0	0	0	0	1	1	1	1	1	1	1	1	1	1	1	1	1	1	1	1	1	1	1	1	1	1	1	1	1	1	1	1	1	1	1	1	1	1
MED12	9968	ENSG00000184634	3	29	29	29	29	29	29	29	29	29	29	30	31	31	31	31	31	32	32	32	32	32	33	33	33	33	33	33	33	35	35	35	36	37	37	37	38	38	39	39	39	68	67	69	70	71	71
AKT3	10000	ENSG00000117020	3	12	12	12	12	12	13	13	13	13	13	13	13	13	13	13	13	14	14	14	14	14	15	15	16	16	17	17	17	17	17	17	17	17	18	18	18	17	19	19	19	19	19	20	23	23	23
PIGK	10026	ENSG00000142892	3	1	1	1	1	1	1	1	1	1	1	1	1	1	1	1	1	1	1	1	1	1	1	1	1	1	7	7	7	7	7	7	7	7	7	7	7	7	7	7	7	7	9	9	9	9	9
DNM1L	10059	ENSG00000087470	3	18	18	18	18	18	17	17	17	17	17	18	18	18	18	18	19	19	20	20	20	20	23	23	23	23	23	23	24	26	26	26	26	26	26	26	26	26	27	27	27	28	28	27	28	28	28
TSFM	10102	ENSG00000123297	3	7	7	7	7	6	6	6	6	6	6	6	6	6	6	6	6	7	7	7	7	6	6	6	6	10	9	9	11	11	11	11	11	11	11	11	12	12	18	18	18	18	18	18	19	19	19
ATP6AP2	10159	ENSG00000182220	3	3	3	3	3	3	3	3	3	3	3	3	3	3	3	3	3	3	3	3	3	3	3	3	3	5	5	5	5	5	5	5	5	5	5	5	5	5	5	5	5	5	5	5	5	5	5
ALG3	10195	ENSG00000214160	3	9	9	9	9	9	9	9	9	9	13	15	15	15	15	16	16	15	15	15	15	15	15	15	16	16	16	16	17	17	17	17	17	19	19	20	20	20	20	21	28	28	28	28	29	29	29
HNRNPR	10236	ENSG00000125944	3	1	1	1	1	1	1	1	1	1	1	1	1	1	1	1	1	1	1	1	1	1	1	1	1	1	1	1	1	1	1	1	1	1	1	1	1	1	1	1	1	1	1	1	1	1	1
GPHN	10243	ENSG00000171723	3	29	30	32	32	32	32	35	36	36	36	37	38	38	38	38	40	47	48	48	48	48	59	61	12	18	18	18	18	18	18	18	19	19	19	19	19	19	21	21	21	21	21	21	21	21	21
STAG1	10274	ENSG00000118007	3	12	13	13	13	14	19	19	19	19	19	19	19	19	20	20	20	20	22	22	22	22	23	23	24	25	25	25	25	25	26	25	26	26	27	27	28	30	31	31	31	31	31	31	33	33	34
APC2	10297	ENSG00000115266	3	1	1	1	1	1	1	1	1	1	2	2	2	2	2	2	2	2	2	2	6	6	6	6	6	6	6	7	7	7	7	7	7	7	7	7	7	7	7	7	7	7	7	7	7	7	7
LAMC3	10319	ENSG00000050555	3	8	8	8	8	8	8	8	8	8	8	8	8	8	8	8	8	8	8	8	8	8	9	9	9	9	9	9	9	9	9	9	9	9	9	10	10	10	11	11	10	10	10	10	13	13	13
WARS2	10352	ENSG00000116874	3	6	6	6	6	6	6	6	6	6	6	6	6	6	6	6	6	6	6	6	6	5	6	6	6	6	6	6	6	8	8	8	8	8	8	8	8	8	8	8	8	8	8	8	7	7	7
TUBB3	10381	ENSG00000258947	3	27	28	28	28	28	28	28	28	28	28	28	28	28	28	28	28	28	28	28	28	28	28	28	28	28	28	28	29	30	30	30	31	32	32	33	32	32	32	32	32	32	35	35	36	36	37
TUBB4A	10382	ENSG00000104833	3	39	39	39	39	39	39	39	39	39	39	39	40	40	40	40	40	40	41	41	41	41	43	43	43	42	43	43	46	46	46	46	47	47	49	49	48	48	48	48	48	48	49	49	49	49	49
HAX1	10456	ENSG00000143575	3	9	9	9	9	9	10	11	11	11	11	11	11	11	11	11	11	13	13	13	13	13	14	15	15	18	18	18	19	19	19	19	19	19	19	19	19	19	22	22	22	22	22	22	22	22	22
ZBTB18	10472	ENSG00000179456	3	17	17	18	19	20	20	20	20	20	21	21	22	22	22	22	22	23	24	24	24	24	26	26	27	27	28	28	28	30	30	30	33	36	38	38	39	39	40	40	40	41	41	41	42	43	44
SLC9A6	10479	ENSG00000198689	3	24	24	24	24	24	24	24	24	25	25	25	25	25	26	26	26	27	29	29	29	29	33	34	34	34	34	34	35	35	35	35	36	36	36	36	36	36	38	37	37	40	41	41	43	43	44
SEMA6B	10501	ENSG00000167680	3	0	0	0	0	0	0	0	0	0	0	0	0	0	0	0	0	0	0	0	0	0	0	0	0	0	3	3	3	3	3	3	4	4	4	4	4	4	5	5	5	5	5	5	5	6	7
DEAF1	10522	ENSG00000177030	3	13	14	14	14	14	13	13	13	13	14	14	14	14	14	14	14	14	14	14	14	14	16	16	16	16	16	26	26	28	28	28	28	29	30	30	30	30	31	31	32	32	35	34	36	36	37
KAT5	10524	ENSG00000172977	3	0	0	0	0	0	0	0	0	0	0	0	0	0	0	0	0	0	0	0	0	0	0	0	0	0	0	0	0	0	0	0	0	3	3	3	3	3	3	3	3	3	3	3	3	3	3
RNASEH2A	10535	ENSG00000104889	3	13	13	13	13	13	13	13	13	13	13	13	13	13	12	12	13	13	13	13	13	13	14	14	14	14	14	14	13	13	13	13	14	14	14	14	14	15	15	15	15	16	16	16	16	16	16
ARFGEF2	10564	ENSG00000124198	3	7	7	7	7	7	7	7	7	7	7	7	7	7	7	7	7	7	7	7	7	7	9	9	10	10	10	10	11	11	11	11	12	12	12	13	14	14	13	13	13	13	13	13	15	15	15
ARFGEF1	10565	ENSG00000066777	3	3	3	3	3	3	3	3	3	3	3	3	3	3	3	3	3	3	3	3	3	3	3	3	3	3	3	3	4	4	4	4	4	4	5	15	15	15	17	17	17	17	17	17	18	18	18
POMT1	10585	ENSG00000130714	3	41	44	44	45	45	45	47	47	50	50	50	51	51	51	51	52	55	55	56	56	56	60	59	61	63	64	64	68	68	68	70	70	70	70	70	70	70	78	78	78	79	79	79	84	85	85
MTHFS	10588	ENSG00000136371	3	0	0	0	0	0	0	0	0	0	0	0	3	1	1	1	1	3	3	3	3	3	3	3	3	3	3	3	3	3	3	3	3	3	3	3	3	3	3	3	3	3	3	3	3	3	3
PRPF8	10594	ENSG00000174231	3	12	12	12	13	13	13	13	13	13	14	14	14	14	14	14	14	14	14	14	14	14	16	17	17	22	22	23	25	25	25	25	26	26	26	26	25	25	27	27	27	27	26	30	30	30	30
STAMBP	10617	ENSG00000124356	3	14	14	15	15	15	15	15	15	15	15	15	15	15	15	15	15	15	15	15	15	15	15	15	16	17	17	17	17	17	17	17	17	17	17	17	18	18	18	18	18	18	18	18	19	19	19
NPRL2	10641	ENSG00000114388	3	4	4	4	4	4	4	4	4	4	4	4	4	4	4	4	4	4	4	5	5	5	5	5	5	5	6	6	7	6	6	6	7	7	8	8	8	8	8	9	9	9	10	10	10	10	10
CELF2	10659	ENSG00000048740	3	0	0	0	0	0	0	0	0	0	0	0	0	0	0	0	0	0	0	0	0	0	0	0	0	0	0	0	0	0	0	0	0	0	0	0	0	0	0	0	1	1	1	4	4	4	5
FARS2	10667	ENSG00000145982	3	19	18	18	18	18	18	17	25	25	25	25	25	25	25	25	25	27	28	28	28	28	28	29	29	31	31	31	34	34	34	34	34	34	34	34	34	34	40	40	40	40	40	40	40	40	40
GNB5	10681	ENSG00000069966	3	9	9	9	9	9	9	9	9	9	9	9	9	9	9	9	9	9	9	9	9	9	9	9	10	10	10	10	10	10	11	11	11	11	11	11	11	11	11	11	11	12	12	12	12	13	14
CNPY3	10695	ENSG00000137161	3	3	3	3	3	3	3	3	3	3	3	3	3	3	3	3	3	3	3	3	3	3	3	3	3	4	4	4	5	5	5	5	5	5	5	5	5	5	5	5	5	5	5	5	5	5	5
CERS1	10715	ENSG00000223802	3	11	11	11	11	11	11	11	11	11	11	11	11	11	11	12	12	14	14	14	14	13	14	14	14	15	16	16	16	17	17	17	19	19	18	18	17	17	19	19	19	19	19	20	20	20	20
AP4B1	10717	ENSG00000134262	3	16	17	17	17	17	17	17	17	17	17	17	18	18	18	18	18	18	18	18	18	18	18	18	19	19	19	19	22	23	23	23	23	23	23	23	25	25	24	24	25	25	25	26	25	25	30
ZMYND11	10771	ENSG00000015171	3	17	18	18	18	18	18	18	18	18	18	18	18	18	18	18	18	18	18	18	18	18	18	18	19	19	22	22	23	24	24	25	28	29	29	29	30	38	40	40	40	41	41	41	41	41	43
CPLX1	10815	ENSG00000168993	3	1	3	3	3	3	3	3	3	3	3	2	2	2	2	2	2	2	2	2	2	2	2	2	2	2	2	2	2	2	2	2	2	2	2	2	3	3	2	2	2	2	2	2	2	2	2
TUBGCP2	10844	ENSG00000130640	3	0	0	0	0	0	0	0	0	0	0	0	0	0	0	0	0	0	0	0	0	0	4	4	1	1	1	1	1	1	1	1	1	1	1	1	1	1	1	1	1	1	1	1	1	1	3
SLC38A3	10991	ENSG00000188338	3	0	0	0	0	0	0	0	0	0	0	0	0	0	0	0	0	0	0	0	0	0	0	0	0	0	0	0	0	0	0	0	0	0	0	0	0	0	0	0	0	0	0	0	0	0	0
LIAS	11019	ENSG00000121897	3	9	11	11	11	11	11	11	11	11	11	11	11	11	11	11	11	11	11	11	11	11	11	11	12	12	12	12	17	17	17	19	19	19	19	19	19	19	21	21	21	21	21	21	21	22	22
KPTN	11133	ENSG00000118162	3	5	5	5	5	5	5	5	5	5	5	5	6	6	6	6	6	6	6	6	6	6	7	7	7	7	7	7	6	6	6	6	7	7	7	7	7	7	7	7	7	8	9	9	9	9	9
WDR45	11152	ENSG00000196998	3	36	41	41	43	43	43	46	47	47	47	47	50	50	50	51	52	57	58	58	58	58	64	67	68	73	77	77	82	87	88	89	95	95	96	96	95	95	101	101	104	107	107	107	109	110	113
PLPBP	11212	ENSG00000147471	3	7	7	7	7	7	7	7	7	7	7	7	7	7	7	7	7	7	7	7	7	7	7	7	7	7	7	7	7	7	7	7	7	7	7	7	7	7	7	7	7	7	7	7	8	8	8
USP18	11274	ENSG00000184979	3	34	34	34	34	34	40	40	40	40	43	43	44	47	47	47	50	50	50	50	50	50	50	51	52	52	52	52	52	52	52	53	53	53	53	54	54	54	53	53	53	53	53	53	53	54	54
TREX1	11277	ENSG00000213689	3	30	31	31	31	31	31	30	30	30	31	31	33	33	34	34	34	34	34	35	35	35	37	37	38	42	43	43	45	44	44	44	44	44	44	44	43	43	46	46	47	47	48	48	47	47	48
PNKP	11284	ENSG00000039650	3	34	33	33	33	33	33	34	36	36	36	36	37	37	37	37	37	39	39	40	40	40	43	43	45	48	49	49	55	55	58	58	59	60	60	60	63	63	68	68	69	68	68	69	73	73	74
RNF13	11342	ENSG00000082996	3	0	0	0	0	0	0	0	0	0	0	0	0	2	2	2	2	2	2	2	2	2	2	2	2	2	2	2	2	2	2	2	2	2	2	2	2	2	2	2	2	3	3	3	3	3	3
DOLK	22845	ENSG00000175283	3	8	8	8	8	8	8	8	8	8	8	8	8	8	8	8	8	9	9	9	9	9	9	9	9	9	9	9	9	9	9	9	9	9	9	9	9	9	9	9	9	9	9	9	9	9	10
CNKSR2	22866	ENSG00000149970	3	7	7	7	7	7	7	7	7	7	7	7	8	9	9	10	10	10	10	10	10	10	11	11	12	12	12	12	12	12	12	13	14	14	14	15	16	18	22	22	22	23	25	26	28	28	28
FASTKD2	22868	ENSG00000118246	3	4	4	4	4	4	5	5	5	5	5	5	6	6	6	6	6	6	6	6	6	9	10	10	10	12	12	12	12	12	12	12	12	12	12	12	12	12	12	12	12	12	12	12	12	12	13
WDR37	22884	ENSG00000047056	3	0	0	0	0	0	0	0	0	0	0	0	0	0	1	1	1	1	1	1	4	4	4	4	4	4	4	4	4	4	4	4	4	4	4	4	5	5	5	5	6	7	9	9	9	9	9
TRAK1	22906	ENSG00000182606	3	1	1	1	1	1	1	1	5	5	5	5	5	5	5	5	5	4	4	4	4	4	4	4	4	4	4	4	4	4	4	4	4	4	4	4	4	4	4	4	4	4	4	4	5	5	5
DHX30	22907	ENSG00000132153	3	6	7	7	7	7	7	7	7	7	7	7	7	7	7	7	7	7	7	7	7	7	8	8	8	8	8	8	8	8	8	8	8	8	8	8	8	8	10	10	10	10	10	10	9	10	10
RAB18	22931	ENSG00000099246	3	5	5	5	5	5	5	5	5	5	5	5	5	5	5	5	5	5	5	5	5	5	5	5	5	5	6	6	6	6	6	6	6	6	6	6	6	6	6	6	6	6	6	6	6	6	6
MAST1	22983	ENSG00000105613	3	2	2	2	2	2	2	2	2	2	6	6	6	6	6	6	6	6	6	6	6	6	7	7	7	7	7	7	7	7	7	7	6	6	6	6	6	6	6	6	6	6	6	6	7	7	7
KDM4B	23030	ENSG00000127663	3	1	1	1	1	1	1	1	1	1	1	1	1	1	1	1	1	1	1	1	1	1	1	1	1	1	1	1	1	1	1	4	5	5	5	5	5	5	8	8	8	8	8	8	8	8	8
MAST3	23031	ENSG00000099308	3	0	0	0	0	0	0	0	0	0	0	0	0	0	0	0	0	0	0	0	0	0	0	0	0	0	0	0	0	0	0	0	0	0	0	0	0	0	0	0	0	0	0	0	0	0	0
MYT1L	23040	ENSG00000186487	3	17	18	18	19	19	24	24	24	25	27	27	27	27	29	29	29	30	32	32	32	32	33	33	33	33	33	34	36	38	39	47	49	50	51	51	52	53	53	53	54	54	54	54	54	54	55
SETD1B	23067	ENSG00000139718	3	0	0	0	0	0	0	0	0	0	0	0	0	0	0	0	0	0	0	1	1	1	1	1	2	2	2	2	2	3	10	10	10	10	10	10	11	14	16	16	16	18	19	19	21	22	23
MYCBP2	23077	ENSG00000005810	3	1	1	1	1	1	1	1	1	1	1	1	1	1	1	1	1	1	1	1	1	1	1	1	1	1	1	1	1	1	1	1	1	1	1	1	1	1	1	1	1	1	1	1	1	1	1
IQSEC2	23096	ENSG00000124313	3	48	50	51	52	52	52	55	55	55	59	59	65	65	65	65	66	70	71	71	71	71	76	76	82	85	88	89	93	96	96	98	102	102	104	104	104	104	117	117	119	120	126	126	130	130	130
CDK19	23097	ENSG00000155111	3	0	0	0	0	0	0	0	0	0	0	0	0	0	0	0	0	0	1	1	1	1	1	1	1	1	1	3	7	11	10	9	9	9	9	9	9	9	9	9	9	9	9	9	9	9	9
TBC1D2B	23102	ENSG00000167202	3	0	0	0	0	0	0	0	0	0	0	0	0	0	0	0	0	0	0	0	0	0	0	0	0	0	0	0	0	0	0	0	0	0	0	0	0	0	5	5	5	5	5	5	5	5	5
CIC	23152	ENSG00000079432	3	9	9	9	9	9	9	9	9	9	9	9	9	10	11	13	14	15	15	15	15	15	15	15	17	17	17	17	18	18	18	18	20	20	20	20	21	21	22	22	22	22	22	23	23	23	24
NCDN	23154	ENSG00000020129	3	0	0	0	0	0	0	0	0	0	0	0	0	0	0	0	0	0	0	0	0	0	0	0	0	0	0	0	0	0	0	0	0	0	0	0	0	0	4	4	4	4	4	4	5	5	5
MLC1	23209	ENSG00000100427	3	30	30	30	30	39	39	39	39	39	39	39	40	41	41	41	41	43	43	43	43	42	42	42	42	46	46	46	48	48	48	49	56	56	56	56	56	56	63	64	64	64	64	64	64	64	67
FBXO28	23219	ENSG00000143756	3	0	0	0	0	0	1	1	1	1	1	1	1	2	2	2	2	2	2	2	2	2	2	2	2	2	2	2	2	2	2	1	1	1	1	1	1	1	1	1	1	1	1	1	1	1	2
RHOBTB2	23221	ENSG00000008853	3	2	2	5	5	5	5	5	5	5	5	6	6	6	6	6	6	6	6	6	6	6	6	6	6	6	7	7	7	6	6	6	7	7	7	7	7	7	7	7	7	8	8	8	8	8	8
ARHGEF9	23229	ENSG00000131089	3	7	7	8	8	8	8	10	10	11	11	11	11	11	11	11	11	11	11	11	11	11	13	15	17	18	19	19	19	20	20	20	21	21	23	23	25	25	27	27	27	27	27	27	28	28	28
VPS13A	23230	ENSG00000197969	3	19	19	19	19	19	19	20	20	20	20	20	21	21	21	21	21	29	29	29	29	29	29	30	31	54	56	56	76	76	76	76	77	77	77	77	80	80	115	115	116	116	117	117	120	120	120
PLCB1	23236	ENSG00000182621	3	7	8	8	8	8	8	8	8	8	8	8	9	10	10	10	10	11	14	14	14	14	14	15	16	17	17	17	17	17	17	17	17	17	17	17	17	17	19	19	19	19	19	19	19	19	19
PACS2	23241	ENSG00000179364	3	1	1	1	1	1	1	1	1	1	1	1	1	1	1	1	1	1	1	1	1	1	1	1	1	1	1	1	1	1	1	1	1	1	1	1	1	1	1	1	1	1	1	1	1	1	1
DENND5A	23258	ENSG00000184014	3	6	6	6	5	5	6	6	6	6	6	6	6	6	6	6	6	6	6	6	6	6	6	6	7	7	7	7	7	7	7	7	8	8	8	8	8	8	8	8	8	9	10	10	10	10	11
EXOC7	23265	ENSG00000182473	3	0	0	0	0	0	0	0	0	0	0	0	0	0	0	0	0	0	0	0	0	0	0	0	0	0	0	0	0	0	0	0	4	4	4	4	4	4	4	4	4	4	4	4	4	4	4
DMXL2	23312	ENSG00000104093	3	2	2	2	2	2	2	2	2	2	2	2	2	2	2	2	2	2	2	2	7	7	7	7	7	7	7	7	7	7	7	8	8	8	8	8	7	7	8	8	8	8	8	8	8	8	8
SATB2	23314	ENSG00000119042	3	49	51	52	52	52	52	62	63	63	64	64	68	70	70	70	71	74	76	76	76	76	81	81	83	86	88	89	95	96	97	102	108	110	110	111	114	114	118	119	121	123	124	124	127	127	127
CUX2	23316	ENSG00000111249	3	1	1	1	1	1	1	2	2	2	2	2	2	2	2	2	2	2	2	2	2	2	2	2	2	2	2	2	2	2	2	2	2	2	2	2	2	2	2	2	2	2	3	4	3	3	3
NEDD4L	23327	ENSG00000049759	3	5	5	5	5	5	5	5	5	6	6	6	6	6	6	5	5	5	5	5	5	5	5	5	5	7	7	7	7	7	7	6	6	6	6	6	7	7	6	6	7	7	7	7	7	7	7
SZT2	23334	ENSG00000198198	3	9	20	20	20	20	20	20	19	20	20	20	22	22	22	22	22	25	25	25	25	25	25	24	25	32	33	34	43	43	43	43	48	49	49	56	59	58	67	67	67	69	70	70	71	71	71
MED13L	23389	ENSG00000123066	3	74	79	80	82	85	86	92	92	92	92	92	96	99	100	100	100	100	101	101	101	101	103	103	114	116	119	122	128	132	136	146	159	159	160	162	166	167	169	171	172	173	175	177	180	183	186
ATP13A2	23400	ENSG00000159363	3	20	20	20	21	21	21	20	20	20	20	20	20	20	20	20	20	22	22	22	22	22	22	22	22	24	26	26	26	26	27	28	28	28	29	29	31	31	33	33	34	34	34	34	35	35	37
ETHE1	23474	ENSG00000105755	3	36	37	37	37	37	37	38	38	38	38	39	40	40	40	40	40	41	41	41	41	41	41	41	41	43	43	43	46	46	46	46	45	45	45	45	45	45	48	48	48	48	47	47	47	47	47
MACF1	23499	ENSG00000127603	3	1	1	1	1	1	1	7	7	7	9	9	9	9	9	9	9	9	9	9	9	9	9	9	9	9	9	9	9	9	9	9	9	9	9	9	9	9	10	10	10	10	10	10	10	10	10
ATP6V0A2	23545	ENSG00000185344	3	16	16	16	16	16	16	15	15	15	15	15	15	15	15	15	15	15	15	15	15	15	15	15	15	16	16	16	18	18	18	18	18	18	18	20	20	20	21	21	21	21	22	22	26	26	26
PIGN	23556	ENSG00000197563	3	31	31	31	31	31	31	33	33	34	34	34	34	34	34	34	34	42	43	43	44	44	46	46	47	57	56	56	65	65	65	66	66	66	66	66	67	67	75	75	76	76	76	77	79	79	79
ZMYND8	23613	ENSG00000101040	3	0	0	0	0	0	0	0	0	0	0	0	0	0	0	0	0	0	0	0	0	0	0	0	0	0	0	0	0	0	0	0	0	0	0	0	0	0	0	0	0	0	0	0	0	0	0
FRRS1L	23732	ENSG00000260230	3	5	5	5	5	5	5	9	9	9	9	9	9	9	9	9	9	10	10	10	10	10	11	11	11	12	12	12	15	15	15	15	16	16	16	16	17	17	21	21	21	21	21	21	21	21	21
RTTN	25914	ENSG00000176225	3	13	15	15	15	15	16	16	16	16	16	16	16	17	17	17	17	17	17	17	17	17	17	17	19	19	20	20	20	20	21	21	21	21	20	20	23	23	22	22	22	22	22	22	29	29	29
PTPN23	25930	ENSG00000076201	3	1	1	1	1	1	1	1	1	1	1	1	1	1	1	1	1	1	1	12	12	12	12	12	12	12	20	17	15	15	15	15	15	15	15	15	15	15	15	15	15	15	15	16	17	17	18
SAMHD1	25939	ENSG00000101347	3	23	23	23	24	24	24	25	25	25	25	24	24	24	23	23	23	29	29	29	29	30	32	32	32	41	42	42	43	43	43	43	43	43	44	45	45	45	56	56	57	57	57	57	57	57	57
PARS2	25973	ENSG00000162396	3	3	3	3	3	3	3	3	3	3	3	3	3	3	9	8	8	8	8	8	8	8	4	4	4	4	4	4	4	4	4	4	4	4	4	4	4	4	4	4	4	4	4	4	4	4	4
MMACHC	25974	ENSG00000132763	3	30	30	30	30	58	58	59	59	59	59	59	59	59	59	61	61	61	61	61	61	61	61	68	68	74	75	75	76	77	77	78	78	78	79	79	79	79	86	86	87	87	87	87	88	88	89
CHD5	26038	ENSG00000116254	3	1	1	1	1	1	1	1	1	1	1	1	1	1	1	1	1	1	1	1	1	1	1	1	1	1	1	1	1	1	1	1	1	1	1	1	1	1	17	17	17	17	17	17	17	17	17
SETBP1	26040	ENSG00000152217	3	20	23	23	23	23	23	23	23	23	23	23	27	27	27	27	28	29	29	29	28	28	29	29	35	35	35	35	37	39	39	43	50	52	52	52	52	53	54	54	56	56	56	57	59	60	61
CNTNAP2	26047	ENSG00000174469	3	42	44	44	44	44	44	45	45	45	47	47	47	47	47	47	47	50	54	54	54	54	58	58	60	67	67	67	71	73	73	73	75	75	75	75	76	76	84	84	84	84	84	84	85	88	88
ANKRD17	26057	ENSG00000132466	3	0	0	0	0	0	0	0	0	0	0	0	0	0	0	0	0	0	0	0	0	0	0	0	1	1	1	1	1	1	1	1	1	1	1	1	1	1	1	1	1	1	5	6	7	7	8
PHGDH	26227	ENSG00000092621	3	15	15	15	15	13	13	13	13	13	13	13	13	13	13	13	13	13	13	13	13	13	14	14	14	17	17	19	21	21	21	21	21	21	21	21	21	21	29	29	29	29	29	30	30	30	31
FBXL4	26235	ENSG00000112234	3	55	56	56	56	56	55	55	55	55	55	55	55	55	55	55	55	57	59	59	60	60	63	63	63	63	63	63	64	65	65	65	66	66	66	66	65	65	65	66	67	68	68	68	69	69	69
AGO1	26523	ENSG00000092847	3	0	0	0	0	0	0	0	0	0	0	0	0	0	0	0	0	0	0	0	0	0	0	0	0	0	0	0	0	1	1	1	2	2	3	3	3	3	3	3	3	3	3	10	9	8	8
BSCL2	26580	ENSG00000168000	3	32	33	33	34	34	34	34	34	34	34	38	40	40	40	40	40	40	40	40	40	40	40	40	40	41	42	42	46	46	46	46	47	47	47	47	48	48	48	48	48	48	48	48	49	49	49
NBEA	26960	ENSG00000172915	3	3	3	3	3	3	3	3	3	3	5	5	5	7	7	12	13	13	13	13	13	14	14	14	14	14	14	14	15	16	17	17	22	22	27	28	28	28	28	29	29	31	31	31	31	32	33
CYFIP2	26999	ENSG00000055163	3	0	0	2	2	2	2	2	2	2	2	2	2	2	2	2	2	3	3	3	3	3	5	5	7	7	7	7	15	15	15	16	16	16	16	16	16	16	17	17	17	17	17	17	18	18	18
KCNH5	27133	ENSG00000140015	3	0	0	0	0	0	0	0	0	0	0	0	0	0	0	0	0	1	1	1	1	1	1	1	1	1	1	1	1	1	1	1	1	1	1	1	1	1	1	1	1	1	1	1	1	1	1
VPS4A	27183	ENSG00000132612	3	0	0	0	0	0	0	0	0	0	0	0	0	0	0	0	0	0	0	0	0	0	0	0	0	0	0	0	0	0	0	0	0	0	0	5	5	5	5	5	5	5	5	5	5	5	5
COQ2	27235	ENSG00000173085	3	16	16	16	16	17	16	16	16	16	15	15	15	15	14	14	14	14	14	14	14	14	15	15	16	16	16	16	16	16	16	16	16	16	16	16	18	18	17	17	18	18	18	18	20	20	20
MMADHC	27249	ENSG00000168288	3	16	16	16	16	16	16	16	16	16	16	16	16	16	16	16	16	18	18	18	18	18	19	19	19	24	25	25	26	26	26	27	27	27	27	27	28	28	29	29	29	29	29	29	29	29	29
KLHL20	27252	ENSG00000076321	3	0	0	0	0	0	0	0	0	0	0	0	0	0	0	0	0	0	0	0	0	0	0	0	0	1	1	1	1	1	1	1	1	1	1	1	1	1	1	1	1	1	1	1	1	1	1
HTRA2	27429	ENSG00000115317	3	4	4	4	4	4	4	4	4	4	4	4	4	4	4	4	4	4	4	4	4	4	4	4	4	4	4	4	4	4	4	4	4	4	4	4	4	4	4	4	4	4	4	4	4	4	4
DLL1	28514	ENSG00000198719	3	0	0	0	0	0	0	0	0	0	0	0	0	0	0	0	0	0	0	0	0	5	5	5	5	5	5	5	5	5	5	6	9	9	9	9	9	9	11	12	12	12	13	13	14	15	16
DROSHA	29102	ENSG00000113360	3	0	0	0	0	0	0	0	0	0	0	0	0	0	0	0	0	0	0	0	0	0	0	0	0	0	0	0	0	0	0	0	0	0	0	0	0	1	1	1	1	1	1	1	1	1	1
ANKRD11	29123	ENSG00000167522	3	119	121	123	129	132	139	142	143	143	143	143	152	152	155	155	156	160	162	162	166	166	173	174	198	201	208	208	224	230	232	249	266	268	269	269	279	280	296	299	302	306	312	315	323	325	335
ALG6	29929	ENSG00000088035	3	8	8	8	8	26	26	28	27	27	27	27	27	27	26	26	26	29	29	29	29	29	29	29	29	35	35	35	41	41	41	42	42	42	42	42	43	43	46	46	46	46	46	46	46	46	46
TNPO2	30000	ENSG00000105576	3	0	0	0	0	0	0	0	0	0	0	0	0	0	0	0	0	0	0	0	0	0	0	0	0	0	0	0	0	0	0	0	0	0	0	0	0	0	0	0	0	0	0	5	7	7	8
RRM2B	50484	ENSG00000048392	3	42	42	42	42	42	41	41	41	41	41	41	42	42	42	42	42	42	42	42	42	42	42	42	45	45	45	45	45	45	46	47	47	47	47	47	48	48	48	48	47	49	49	49	47	47	47
KCNK4	50801	ENSG00000182450	3	0	0	0	0	0	2	2	2	2	2	2	2	2	2	2	2	2	2	2	2	2	2	2	2	2	2	2	2	2	2	2	2	2	2	2	2	2	2	2	2	2	2	2	2	2	2
NSDHL	50814	ENSG00000147383	3	15	15	15	15	15	15	15	15	15	15	15	15	15	15	15	15	15	15	15	15	15	16	16	16	16	16	16	17	17	17	17	17	17	17	17	18	18	19	19	19	19	20	20	20	20	20
EXOSC3	51010	ENSG00000107371	3	12	12	12	12	12	12	11	11	12	12	12	12	12	12	12	12	13	13	13	13	13	13	13	13	13	13	13	14	14	14	14	14	14	14	14	15	15	14	14	14	14	14	14	17	18	18
TMX2	51075	ENSG00000213593	3	0	0	0	0	0	0	0	0	0	0	0	0	0	0	0	0	0	0	0	0	0	7	7	7	7	7	7	7	7	7	7	7	7	7	7	8	8	10	10	10	10	10	10	10	10	10
SEPSECS	51091	ENSG00000109618	3	10	10	10	10	10	10	10	10	11	11	10	11	11	11	11	11	13	13	13	13	13	13	13	14	20	20	20	22	22	22	22	22	22	23	23	23	23	31	30	30	29	31	31	31	31	31
TRAPPC12	51112	ENSG00000171853	3	4	4	4	4	4	4	4	4	4	4	4	4	4	4	4	4	4	5	5	5	5	5	5	5	5	5	5	5	5	5	5	4	4	4	4	7	7	7	7	7	7	7	7	7	7	7
ZDHHC9	51114	ENSG00000188706	3	8	9	9	9	9	9	9	9	9	9	9	10	10	10	10	10	10	10	10	10	10	10	10	10	10	11	11	12	12	12	13	14	14	14	14	14	14	14	14	14	14	14	14	15	15	15
COQ4	51117	ENSG00000167113	3	16	15	15	14	14	14	14	14	14	14	14	14	14	14	14	14	16	16	16	16	16	16	16	16	16	16	16	16	16	16	16	18	18	18	18	20	22	21	21	21	21	21	21	22	22	22
IER3IP1	51124	ENSG00000134049	3	4	5	5	5	5	5	5	5	5	5	5	5	5	5	5	5	5	5	5	5	5	4	4	4	3	3	3	2	2	2	2	2	2	2	2	2	2	2	2	2	2	2	2	2	2	2
KCTD3	51133	ENSG00000136636	3	1	1	1	1	1	1	1	1	1	1	1	1	1	1	1	1	1	1	1	1	1	1	1	1	2	2	2	2	2	2	2	2	2	2	2	2	2	2	2	2	2	2	2	2	2	2
PIGP	51227	ENSG00000185808	3	0	0	0	0	0	0	0	0	0	0	0	0	0	0	0	0	0	0	0	0	0	2	2	2	2	2	2	2	2	2	2	2	2	2	2	2	2	2	2	2	2	2	2	2	2	2
PCDH12	51294	ENSG00000113555	3	1	1	1	1	1	1	1	1	1	1	2	3	3	3	3	3	7	7	9	8	8	8	8	9	9	9	9	9	8	8	8	8	8	8	8	9	9	10	10	10	10	10	10	12	12	13
FZR1	51343	ENSG00000105325	3	0	0	0	0	0	0	0	0	0	0	0	0	0	0	0	0	0	0	0	0	0	0	0	0	0	0	0	0	0	0	0	0	0	0	0	0	0	0	0	0	0	0	0	0	0	0
TRAPPC4	51399	ENSG00000196655	3	0	0	0	0	0	0	0	0	0	0	0	0	0	0	0	0	0	0	0	0	0	0	1	1	1	1	2	2	2	2	2	2	2	2	2	2	2	2	2	2	2	2	2	2	2	2
ACTL6B	51412	ENSG00000077080	3	1	1	1	1	1	1	1	1	1	1	1	1	1	1	10	10	11	11	13	13	13	13	13	17	17	17	17	17	17	17	17	17	17	17	17	17	17	17	17	18	18	18	18	18	18	19
LARS1	51520	ENSG00000133706	3	6	6	6	6	6	6	6	6	6	6	6	7	7	7	7	7	7	7	7	7	7	7	7	7	7	7	7	7	7	7	7	7	7	7	7	9	9	9	8	8	8	8	8	8	8	8
TDP2	51567	ENSG00000111802	3	2	2	2	2	2	2	2	2	2	2	2	3	3	3	3	3	3	3	3	3	3	3	3	3	3	4	4	5	5	5	5	5	5	5	5	6	6	6	5	5	5	5	5	7	7	7
UFM1	51569	ENSG00000120686	3	1	1	1	1	2	2	2	2	2	2	2	2	2	2	2	2	2	2	2	2	2	2	2	2	2	2	2	2	2	2	2	2	2	2	2	2	2	2	2	2	2	2	2	2	2	2
PIGT	51604	ENSG00000124155	3	9	9	9	11	11	11	13	13	13	13	13	14	14	14	14	14	16	16	16	16	16	16	16	16	16	16	16	16	16	16	16	16	16	16	16	16	16	16	16	16	16	18	19	19	19	20
OTUD6B	51633	ENSG00000155100	3	5	5	5	5	6	6	6	6	6	6	6	6	6	6	6	6	6	6	6	6	6	6	6	6	6	6	6	7	7	7	7	7	7	7	7	9	9	9	9	9	9	10	10	11	11	12
PPIL1	51645	ENSG00000137168	3	0	0	0	0	0	0	0	0	0	0	0	0	0	0	0	0	0	0	0	0	0	0	0	0	0	0	0	1	1	1	1	1	1	1	1	1	1	4	4	4	4	4	4	4	4	4
CPSF3	51692	ENSG00000119203	3	0	0	0	0	0	0	0	0	0	0	0	0	0	0	0	0	0	0	0	0	0	0	0	0	0	0	0	0	0	0	0	0	0	0	0	0	0	0	0	0	0	0	0	0	0	0
WWOX	51741	ENSG00000186153	3	38	39	39	39	39	39	43	43	43	44	44	45	48	48	48	48	49	59	59	59	59	62	64	64	70	72	72	74	74	75	75	75	75	75	76	78	78	86	86	86	86	86	86	87	89	92
ADAM22	53616	ENSG00000008277	3	2	2	2	2	2	2	2	2	2	2	2	2	2	2	2	2	2	2	2	2	2	2	2	2	2	2	2	2	2	2	2	2	2	3	4	4	4	4	4	4	4	4	4	4	4	4
PRMT7	54496	ENSG00000132600	3	6	8	8	8	8	10	10	10	10	10	10	10	10	10	10	10	10	10	10	10	10	10	10	11	11	11	11	14	15	15	15	19	19	19	19	19	19	21	21	21	22	22	22	23	24	26
GTPBP2	54676	ENSG00000172432	3	0	4	4	4	4	4	4	4	4	4	4	4	4	4	4	4	4	4	4	4	4	5	5	5	5	5	5	5	6	6	6	6	6	6	6	6	6	6	6	6	6	6	6	8	8	9
P4HTM	54681	ENSG00000178467	3	0	0	0	0	0	0	0	0	0	0	0	0	0	0	0	5	5	3	3	3	3	3	3	3	3	3	3	3	3	3	4	4	4	4	4	4	4	4	4	4	4	5	5	5	5	5
CNNM2	54805	ENSG00000148842	3	5	5	5	5	5	5	5	5	5	5	5	5	5	5	5	5	6	6	6	6	6	6	6	7	7	7	7	7	7	7	8	8	8	8	17	19	19	19	19	19	19	19	19	19	19	19
NDE1	54820	ENSG00000072864	3	12	12	12	12	12	12	13	13	13	13	13	14	15	17	17	17	18	18	17	17	17	19	19	19	23	23	23	24	24	24	25	25	25	25	25	25	25	25	25	25	25	24	24	24	24	24
BCAS3	54828	ENSG00000141376	3	2	2	2	2	2	2	2	2	2	2	2	2	2	2	2	2	2	2	2	2	2	2	2	2	2	2	2	2	2	2	2	2	2	2	2	2	2	14	14	14	14	14	14	15	15	15
PIGG	54872	ENSG00000174227	3	5	6	6	7	7	7	7	7	7	7	7	8	8	8	8	9	13	13	13	13	13	15	15	16	16	16	16	18	18	18	18	20	20	20	20	22	22	27	27	27	27	28	30	32	32	32
ADPRS	54936	ENSG00000116863	3	0	0	0	0	0	0	0	6	6	8	8	8	8	8	7	7	7	7	7	7	7	10	10	10	11	11	11	11	11	11	11	11	11	11	11	11	11	11	11	11	11	11	11	11	11	11
CLN6	54982	ENSG00000128973	3	29	29	29	29	38	41	41	41	41	41	41	42	42	42	42	42	43	43	43	43	43	45	44	44	46	45	45	46	47	47	47	50	50	50	50	49	52	60	60	62	63	64	64	65	66	70
RMND1	55005	ENSG00000155906	3	18	18	18	18	18	17	17	17	17	17	17	17	17	17	17	17	17	17	17	17	17	20	20	20	20	20	20	21	21	21	22	22	22	23	23	24	24	25	25	25	25	25	25	25	25	25
OXR1	55074	ENSG00000164830	3	1	1	1	1	1	1	1	1	1	1	1	1	1	1	1	1	1	1	1	1	4	6	6	6	6	6	6	6	6	6	6	6	6	6	6	6	6	6	6	6	6	6	6	6	6	6
UBR7	55148	ENSG00000012963	3	0	0	0	0	0	0	0	0	0	0	0	0	0	0	0	0	0	0	0	0	0	0	0	0	0	0	0	0	0	0	0	0	0	0	6	6	6	6	6	6	6	7	7	7	7	7
PNPO	55163	ENSG00000108439	3	15	15	15	15	15	15	15	15	15	15	15	15	15	15	15	15	17	17	17	17	17	17	17	17	18	18	18	19	19	19	19	19	19	19	19	19	19	19	19	19	19	20	20	22	22	22
SETD5	55209	ENSG00000168137	3	42	44	44	45	45	46	46	46	47	47	47	53	53	53	53	53	57	57	57	57	57	61	63	68	71	76	79	83	89	91	101	111	113	114	114	118	118	124	125	127	128	130	132	139	139	139
UFSP2	55325	ENSG00000109775	3	3	3	3	3	3	3	3	3	3	3	3	3	3	3	3	3	3	3	3	3	3	3	3	3	3	3	4	4	4	4	4	4	5	5	5	5	5	6	6	6	6	6	6	6	6	5
PI4K2A	55361	ENSG00000155252	3	0	0	0	0	0	0	0	0	0	0	0	0	0	0	0	0	0	0	0	0	0	0	0	0	0	0	0	0	0	0	0	0	0	0	0	0	0	0	0	0	0	0	0	0	0	0
PIDD1	55367	ENSG00000177595	3	0	0	0	0	0	0	0	0	0	0	0	0	0	0	0	0	0	0	0	0	0	0	0	0	0	0	1	1	1	1	1	1	1	1	1	1	1	1	1	1	1	1	1	1	1	2
FOXRED1	55572	ENSG00000110074	3	15	15	15	15	15	15	15	15	15	15	15	15	15	14	14	14	14	14	14	14	14	14	14	14	15	15	15	16	16	16	17	16	16	17	17	18	18	18	18	18	18	18	18	18	18	18
POMGNT1	55624	ENSG00000085998	3	77	78	78	78	95	95	96	96	96	96	96	97	97	98	98	98	105	105	105	105	105	106	106	106	108	110	110	115	115	115	114	116	116	116	117	116	114	122	122	122	122	123	123	124	123	125
OSGEP	55644	ENSG00000092094	3	11	11	11	11	11	11	11	11	11	11	11	11	11	11	11	11	11	11	11	11	11	11	11	11	11	11	11	11	11	11	11	11	11	14	14	13	13	13	13	13	13	15	15	15	15	15
PIGV	55650	ENSG00000060642	3	8	8	8	9	9	9	9	9	10	10	10	10	10	10	10	10	10	10	10	10	10	10	10	10	10	10	10	10	10	10	10	11	11	11	11	11	11	11	11	11	11	12	12	12	12	12
PACS1	55690	ENSG00000175115	3	3	3	3	3	3	3	3	3	3	3	3	3	3	3	3	3	3	3	3	3	3	3	3	3	3	3	3	3	3	3	3	3	3	3	3	3	3	3	3	3	3	3	3	3	3	3
POLR3B	55703	ENSG00000013503	3	19	19	19	19	19	19	19	19	19	19	19	20	20	20	20	20	20	20	20	20	20	20	20	21	21	23	23	24	24	24	25	26	26	26	27	31	31	32	32	69	69	71	71	69	70	70
CCDC88A	55704	ENSG00000115355	3	1	1	1	1	1	1	1	1	1	1	1	1	1	1	1	1	1	1	1	1	1	1	1	1	1	1	1	1	1	1	1	1	1	1	1	1	1	1	1	1	1	1	1	1	1	1
OGDHL	55753	ENSG00000197444	3	2	2	2	2	2	2	2	2	2	2	2	2	2	2	2	2	2	2	2	2	2	2	2	2	2	2	2	2	2	2	2	2	2	2	2	2	2	2	2	2	2	2	2	2	2	7
NGLY1	55768	ENSG00000151092	3	24	25	25	26	26	26	26	26	26	26	26	26	26	26	26	26	30	30	30	30	30	33	34	39	40	40	40	40	39	39	39	41	44	44	44	43	43	52	52	53	53	53	52	53	53	55
MBD5	55777	ENSG00000204406	3	48	53	53	56	56	61	62	62	62	68	68	72	73	73	73	74	76	76	76	76	76	76	77	83	88	89	89	94	95	96	101	102	102	102	102	103	103	111	111	111	111	112	113	113	114	114
VPS11	55823	ENSG00000160695	3	1	1	1	1	1	1	1	1	1	1	1	1	1	1	1	1	1	1	1	1	1	1	1	1	1	1	1	1	1	1	1	1	1	1	1	2	2	1	1	1	1	1	1	1	3	3
ASH1L	55870	ENSG00000116539	3	8	9	9	9	10	10	10	10	10	10	10	12	13	15	15	15	17	17	17	17	17	17	17	19	19	19	19	20	20	20	20	21	21	21	21	22	22	23	23	24	24	26	26	28	28	29
KMT2E	55904	ENSG00000005483	3	0	0	0	0	0	0	0	0	0	3	3	3	3	3	3	8	8	8	8	8	8	17	17	17	17	17	18	20	20	20	21	27	27	27	27	28	28	43	43	44	44	44	45	45	46	46
ALG1	56052	ENSG00000033011	3	23	23	23	23	23	23	25	25	25	25	26	26	26	26	26	26	26	45	45	45	44	46	46	46	46	47	47	47	47	47	47	47	47	47	48	50	50	48	48	50	50	51	52	55	55	55
PCDHGC4	56098	ENSG00000242419	3	0	0	0	0	0	0	0	0	0	0	0	0	0	0	0	0	0	0	0	0	0	0	0	0	0	0	0	0	0	0	0	0	0	0	0	0	0	0	0	0	0	0	0	0	0	0
WDR45B	56270	ENSG00000141580	3	1	2	2	2	2	2	2	2	2	2	2	2	2	2	2	2	2	2	2	2	2	2	2	2	2	2	2	2	2	2	2	2	2	2	2	3	3	2	2	2	2	2	2	2	2	2
KCNQ5	56479	ENSG00000185760	3	4	5	5	5	5	6	6	6	6	6	6	6	6	6	6	6	6	6	6	6	6	7	7	7	7	7	7	7	8	8	8	13	14	14	14	14	14	15	15	15	15	15	15	15	15	16
MFF	56947	ENSG00000168958	3	5	5	6	6	6	6	6	6	6	6	6	6	6	6	6	6	6	6	6	6	6	6	6	6	6	6	6	6	6	6	6	6	6	6	7	10	10	10	7	7	7	7	7	7	7	7
PARP6	56965	ENSG00000137817	3	0	0	0	0	0	0	0	0	0	0	0	0	0	0	0	0	0	0	0	0	0	0	0	0	0	0	0	0	0	0	0	0	0	0	0	0	0	0	0	0	0	0	0	0	0	0
COQ9	57017	ENSG00000088682	3	2	2	2	2	2	2	2	2	2	2	2	2	2	2	2	2	2	2	2	2	2	2	2	2	2	2	2	2	2	2	2	2	2	2	2	3	3	3	3	3	3	3	3	5	5	5
RARS2	57038	ENSG00000146282	3	23	23	23	23	23	23	23	23	23	23	23	24	24	26	26	26	31	31	31	31	31	34	34	34	39	40	40	48	49	49	48	49	49	49	49	50	50	67	67	68	67	69	69	71	71	72
CPA6	57094	ENSG00000165078	3	4	5	5	5	5	5	3	3	3	3	3	3	3	2	2	2	2	2	2	2	2	2	2	2	2	2	2	2	2	2	2	2	2	2	2	3	3	2	2	2	2	2	2	3	4	4
VARS2	57176	ENSG00000137411	3	7	7	7	7	7	7	7	7	7	7	7	7	7	7	7	7	7	7	7	7	7	9	9	9	9	9	9	14	14	14	14	14	14	14	15	18	18	16	16	16	16	18	18	18	18	19
TBC1D24	57465	ENSG00000162065	3	41	42	42	42	42	42	43	43	44	44	44	46	46	46	46	46	47	47	47	47	47	47	48	49	50	50	50	48	49	49	50	50	50	51	51	52	52	55	55	55	57	59	59	61	61	61
SCAF4	57466	ENSG00000156304	3	0	0	0	0	0	0	0	0	0	0	0	0	0	0	0	0	0	0	0	0	0	0	0	0	0	0	0	1	1	1	1	2	2	2	2	2	2	2	2	3	3	3	3	3	3	4
SLC12A5	57468	ENSG00000124140	3	4	6	6	6	6	6	6	6	6	6	6	14	14	14	14	14	15	15	15	15	15	15	15	15	20	20	20	22	22	22	22	22	22	22	22	22	22	26	26	26	26	26	26	26	26	26
SHROOM4	57477	ENSG00000158352	3	3	3	3	3	3	4	4	4	4	4	4	4	4	4	4	5	5	5	5	5	5	5	5	5	5	5	5	5	5	5	5	5	5	5	5	5	5	5	5	5	5	5	5	6	6	6
ARID1B	57492	ENSG00000049618	3	136	143	143	144	144	152	155	157	159	159	159	166	168	169	170	173	176	182	182	185	185	192	192	209	211	213	214	229	233	234	242	267	273	275	278	281	282	288	290	319	323	329	328	336	339	345
HECW2	57520	ENSG00000138411	3	9	9	9	9	9	9	9	9	9	10	10	10	10	10	10	10	11	11	11	11	11	14	14	14	15	15	15	15	15	15	15	19	19	19	19	27	27	27	27	28	28	28	28	29	30	30
PCDH19	57526	ENSG00000165194	3	104	109	109	111	111	113	117	123	124	123	124	127	128	128	128	129	141	142	143	143	144	156	160	165	188	191	192	222	224	225	226	227	227	229	230	227	225	253	253	256	256	259	259	265	267	268
HACE1	57531	ENSG00000085382	3	10	11	11	13	13	13	13	13	13	13	13	13	13	13	13	14	14	14	14	14	14	15	15	15	15	16	16	16	16	16	16	16	16	16	16	16	16	16	16	16	16	16	16	17	17	18
CC2D2A	57545	ENSG00000048342	3	74	75	75	76	76	76	76	77	82	82	82	82	82	82	85	86	90	90	90	90	90	91	92	92	98	98	100	103	103	103	109	109	110	111	111	112	113	126	126	126	127	130	131	138	138	140
KCNT1	57582	ENSG00000107147	3	33	33	32	32	32	31	31	32	32	32	32	32	32	32	32	32	32	32	32	32	32	34	39	39	43	44	45	48	47	47	46	46	46	46	46	44	44	44	44	44	44	45	45	47	48	48
EPG5	57724	ENSG00000152223	3	29	29	29	29	29	29	36	36	37	37	37	42	49	49	49	49	51	51	51	51	51	55	57	57	63	63	63	65	65	65	65	67	67	67	67	68	68	70	70	71	71	72	72	75	75	75
SPTBN4	57731	ENSG00000160460	3	2	2	2	2	6	6	6	6	6	6	6	6	6	6	6	6	6	6	6	6	6	9	9	9	9	9	9	9	9	9	9	12	16	16	16	17	17	17	17	17	17	17	17	17	17	17
NAPB	63908	ENSG00000125814	3	0	0	0	0	0	0	0	0	0	0	0	0	0	0	0	0	0	0	0	0	0	0	0	0	0	0	0	0	0	0	0	0	0	0	0	0	0	0	0	0	0	0	0	0	0	0
ZNF335	63925	ENSG00000198026	3	8	8	8	8	8	8	8	8	8	8	11	11	11	11	11	11	11	10	10	10	10	11	11	12	12	12	12	12	12	12	12	12	12	12	12	15	15	13	13	13	13	13	13	15	15	15
STEEP1	63932	ENSG00000018610	3	2	2	2	2	2	2	2	2	2	2	2	2	2	2	2	2	2	2	2	2	2	2	2	2	2	2	2	2	3	3	3	4	4	4	4	4	4	4	4	4	4	4	4	4	4	4
SLC39A8	64116	ENSG00000138821	3	7	7	7	7	7	7	7	7	6	6	6	6	5	5	5	5	5	5	5	5	5	5	5	5	6	6	6	6	6	6	6	6	6	6	6	8	8	8	8	8	8	9	9	9	9	9
IFIH1	64135	ENSG00000115267	3	13	14	14	14	14	14	14	16	16	16	16	17	18	18	18	18	19	19	19	19	19	20	39	39	39	39	39	38	38	38	38	38	38	38	38	39	39	38	38	39	39	39	39	39	39	39
IRF2BPL	64207	ENSG00000119669	3	2	2	2	2	7	7	9	9	11	11	11	12	12	12	12	12	12	12	13	13	13	15	15	15	15	16	16	16	18	18	18	22	22	22	22	25	25	25	26	26	29	29	30	30	31	32
NSD1	64324	ENSG00000165671	3	303	308	308	316	316	318	329	329	329	329	329	335	335	335	335	339	350	350	350	350	350	360	360	368	380	380	381	392	394	394	396	405	406	409	409	412	413	430	431	432	437	441	442	445	446	453
ARV1	64801	ENSG00000173409	3	2	2	2	2	2	2	2	2	2	2	2	2	2	2	2	2	2	2	2	2	2	2	2	3	4	4	4	4	4	4	5	5	5	5	6	8	8	9	8	8	8	8	8	9	9	9
WNK3	65267	ENSG00000196632	3	0	0	0	0	0	0	0	0	0	0	0	0	0	0	0	0	0	0	0	0	0	0	0	0	0	0	0	0	0	0	0	0	0	0	0	0	0	0	0	0	0	0	0	0	0	0
SPATA5L1	79029	ENSG00000171763	3	0	0	0	0	0	0	0	0	0	0	0	0	0	0	0	0	0	0	0	0	0	0	0	0	0	0	0	0	7	7	7	7	7	7	7	7	7	7	7	8	9	9	9	15	15	15
ALG8	79053	ENSG00000159063	3	10	10	10	10	10	10	10	10	10	10	10	10	10	10	10	10	10	10	10	10	10	10	10	10	12	12	12	14	14	14	14	14	14	14	14	15	16	15	15	15	15	15	15	15	16	17
NDUFAF5	79133	ENSG00000101247	3	10	11	11	9	9	8	8	8	8	8	8	8	8	8	8	8	8	8	8	8	8	10	10	10	9	9	9	11	11	11	11	11	11	11	11	10	10	10	12	12	12	12	12	13	13	14
MBOAT7	79143	ENSG00000125505	3	5	5	5	5	5	5	5	5	5	5	5	5	5	5	5	5	5	5	5	5	5	5	5	6	6	6	6	6	8	8	8	9	9	9	10	11	11	12	11	11	11	12	12	13	14	15
CARS2	79587	ENSG00000134905	3	6	6	6	6	6	6	6	6	6	6	6	6	6	6	6	6	6	6	6	6	6	6	6	7	7	7	7	8	8	8	8	8	8	8	8	10	7	5	5	5	6	6	6	6	6	6
RNASEH2B	79621	ENSG00000136104	3	13	14	14	14	14	14	16	16	16	16	16	16	16	16	16	16	20	20	20	20	20	20	20	21	21	24	24	24	24	24	24	24	24	25	25	26	26	26	26	26	26	26	26	26	26	26
ROGDI	79641	ENSG00000067836	3	11	12	12	12	12	12	14	14	14	14	14	14	14	14	14	14	17	17	17	17	17	17	17	17	17	17	17	22	22	22	22	22	22	23	23	23	23	25	24	24	24	24	24	24	24	24
TBL1XR1	79718	ENSG00000177565	3	21	21	22	23	25	25	25	25	25	25	25	25	25	27	27	27	31	30	30	30	30	35	35	37	38	38	39	39	40	40	44	45	47	49	49	48	49	50	50	52	53	55	56	58	61	61
NARS2	79731	ENSG00000137513	3	11	12	12	12	12	12	12	12	12	12	12	12	12	19	19	19	19	19	19	19	19	19	19	20	20	18	18	18	18	18	18	18	18	18	18	18	19	19	19	19	20	19	19	20	20	20
SLC25A22	79751	ENSG00000177542	3	7	8	8	8	8	8	8	8	8	8	9	10	11	11	11	11	11	11	11	11	11	11	11	11	12	12	12	12	12	12	12	12	12	12	12	12	12	12	12	12	12	12	12	12	12	12
SNIP1	79753	ENSG00000163877	3	1	2	2	2	2	2	2	2	2	2	2	2	2	2	2	2	2	2	2	2	2	2	2	2	2	2	2	1	1	1	1	1	1	1	1	1	1	1	1	1	1	1	1	1	1	1
ALG9	79796	ENSG00000086848	3	4	4	4	4	4	4	4	4	4	4	4	4	4	4	4	4	6	6	6	6	6	6	6	6	6	6	6	6	6	6	6	6	6	6	6	6	6	6	6	7	7	7	7	7	7	7
EHMT1	79813	ENSG00000181090	3	76	80	80	81	81	84	86	86	86	86	86	89	89	89	89	89	92	96	96	97	97	100	100	105	112	112	113	118	120	121	130	137	138	140	141	143	144	151	151	151	151	156	156	159	159	159
ALG13	79868	ENSG00000101901	3	5	5	5	5	5	5	5	5	6	6	6	6	6	6	6	6	6	6	6	6	6	6	6	6	7	7	7	7	7	7	7	7	7	7	7	7	7	7	7	9	9	9	9	8	8	8
UBA5	79876	ENSG00000081307	3	16	16	16	16	16	16	16	16	16	16	16	16	16	16	16	16	16	16	16	16	16	16	16	16	16	17	17	18	18	18	18	20	20	20	20	21	22	21	21	22	23	23	23	24	24	24
DHDDS	79947	ENSG00000117682	3	4	4	4	4	4	4	5	5	5	5	5	5	5	5	5	5	5	5	5	5	5	7	8	8	8	8	8	8	8	8	8	9	9	9	9	9	9	13	14	14	15	16	16	16	16	16
TRPM3	80036	ENSG00000083067	3	3	3	3	3	3	3	3	3	3	3	3	3	4	4	4	4	4	4	4	4	4	3	3	3	3	3	3	3	3	3	3	3	3	3	3	3	3	3	3	4	5	5	5	5	5	5
FBXO11	80204	ENSG00000138081	3	2	2	2	2	8	8	8	8	8	8	8	9	9	9	9	10	11	13	13	13	13	15	15	16	16	18	20	20	25	25	26	30	31	31	41	44	45	49	49	50	51	51	51	52	86	86
TARS2	80222	ENSG00000143374	3	3	3	3	3	3	3	3	3	3	3	3	3	3	3	3	3	3	3	3	3	3	3	3	3	3	3	3	3	3	3	3	3	3	3	3	3	3	3	8	8	8	8	8	8	8	8
WDR26	80232	ENSG00000162923	3	12	12	12	13	13	13	13	13	13	13	13	13	13	13	13	13	13	13	13	13	13	15	15	17	17	17	17	18	18	18	20	26	26	26	26	28	28	29	30	30	30	31	31	33	33	35
DNAJC5	80331	ENSG00000101152	3	2	2	2	2	2	2	2	2	2	2	2	2	2	2	2	2	2	3	3	3	3	3	3	3	4	4	4	4	4	4	4	4	4	4	4	4	4	4	4	4	4	4	4	4	4	5
TSEN2	80746	ENSG00000154743	3	8	8	8	8	8	8	8	8	8	8	8	8	8	8	8	8	8	8	8	8	8	8	8	8	8	8	8	8	8	8	8	8	8	8	8	9	9	8	8	8	8	8	8	8	8	10
COL18A1	80781	ENSG00000182871	3	24	25	25	27	27	27	27	27	27	27	27	29	30	30	30	30	32	32	32	32	32	33	34	34	37	42	42	44	44	44	44	44	49	49	49	52	52	52	52	52	52	52	52	52	52	53
LNPK	80856	ENSG00000144320	3	1	1	1	1	3	4	4	4	4	4	4	4	5	5	5	5	5	5	5	5	5	5	5	5	5	5	5	5	5	5	5	5	5	5	5	6	6	6	6	6	6	6	6	6	6	6
YIPF5	81555	ENSG00000145817	3	0	0	0	0	0	0	0	0	0	0	0	0	0	0	0	0	0	0	0	0	0	0	0	0	0	0	0	0	0	0	0	0	0	0	0	0	5	5	5	5	5	5	5	5	5	5
CLPB	81570	ENSG00000162129	3	25	24	24	24	24	24	26	26	26	26	26	26	26	26	26	26	27	27	27	27	27	28	28	28	31	31	31	30	30	30	30	30	30	31	31	30	30	31	32	32	32	32	33	34	34	34
TRIM8	81603	ENSG00000171206	3	0	0	0	0	0	0	1	1	1	1	1	1	1	1	1	1	1	1	1	1	1	1	1	1	1	1	1	1	1	1	1	1	1	1	1	1	1	1	1	1	8	8	8	8	8	8
SNX27	81609	ENSG00000143376	3	1	2	2	2	2	2	2	2	2	2	2	2	2	2	2	2	3	3	3	3	3	3	3	3	3	3	3	6	6	6	6	6	6	6	6	6	6	8	8	8	8	8	8	8	8	8
TMEM163	81615	ENSG00000152128	3	0	0	0	0	0	0	0	0	0	0	0	0	0	0	0	0	0	0	0	0	0	0	0	0	0	0	0	0	0	0	0	0	0	0	0	0	0	0	0	0	0	0	0	0	0	0
ISCA1	81689	ENSG00000135070	3	1	1	1	1	1	1	1	1	1	1	1	1	1	1	1	1	1	1	1	1	2	2	2	2	2	2	2	2	2	2	2	2	2	2	2	2	2	2	2	2	2	2	2	2	2	2
TMEM222	84065	ENSG00000186501	3	0	0	0	0	0	0	0	0	0	0	0	0	0	0	0	0	0	0	0	0	0	0	0	0	0	0	0	0	0	0	0	0	0	0	0	0	0	0	0	0	5	5	5	5	5	5
NSRP1	84081	ENSG00000126653	3	0	0	0	0	0	0	0	0	0	0	0	0	0	0	0	0	0	0	0	0	0	0	0	1	1	1	1	1	1	1	1	1	1	1	1	1	1	1	1	1	1	4	4	3	3	3
KAT8	84148	ENSG00000103510	3	0	0	0	0	0	0	0	0	0	0	0	0	0	0	0	0	0	0	0	0	0	0	0	0	0	0	0	0	4	4	4	4	4	4	4	4	4	4	4	4	4	4	4	4	4	4
RNASEH2C	84153	ENSG00000172922	3	6	6	6	6	6	6	6	6	6	6	6	6	6	6	6	6	6	6	6	6	6	7	7	7	7	7	7	7	7	7	7	8	9	9	9	9	9	9	9	9	9	9	10	10	10	10
BLTP1	84162	ENSG00000138688	3	7	7	7	7	7	7	7	7	7	7	7	7	7	7	7	7	7	7	7	9	9	10	10	10	10	10	10	12	13	13	16	19	19	19	19	20	20	19	19	19	20	20	20	24	24	24
FAR1	84188	ENSG00000197601	3	4	4	4	4	4	4	4	4	4	4	4	4	4	4	4	4	4	4	4	4	4	5	5	5	6	6	6	6	6	6	6	5	5	5	5	5	5	5	5	5	5	6	6	6	7	7
PHF6	84295	ENSG00000156531	3	20	20	20	21	22	22	22	22	22	22	22	24	24	24	24	24	24	24	24	24	24	24	24	25	26	26	26	26	27	27	30	30	31	31	31	31	31	31	31	31	31	31	31	34	34	34
SLITRK2	84631	ENSG00000185985	3	0	0	0	0	0	0	0	0	0	0	0	0	0	0	0	0	0	0	0	0	0	0	0	0	0	0	0	0	0	0	0	0	0	0	0	0	0	0	0	0	0	0	0	0	0	0
GTPBP3	84705	ENSG00000130299	3	14	14	14	14	14	14	14	14	14	14	14	14	14	14	14	14	15	15	15	15	15	16	16	16	16	16	16	15	15	15	15	15	15	15	15	15	15	17	17	17	17	17	18	20	20	20
PIGO	84720	ENSG00000165282	3	13	13	13	13	13	13	18	18	18	18	18	19	19	18	18	18	24	24	24	25	25	25	25	25	28	27	27	32	32	32	32	34	35	35	35	34	34	40	40	40	40	40	41	41	41	41
RTN4IP1	84816	ENSG00000130347	3	2	2	2	2	2	2	2	2	2	2	2	2	2	2	2	2	2	2	2	2	2	3	3	3	4	4	4	6	6	6	6	7	7	7	7	11	11	13	11	11	11	12	12	12	12	12
HPDL	84842	ENSG00000186603	3	0	0	0	0	0	0	0	0	0	0	0	0	0	0	0	0	0	0	0	0	0	0	0	0	0	0	0	0	0	0	8	10	10	10	10	10	10	10	10	11	13	17	17	18	22	23
ATAD1	84896	ENSG00000138138	3	0	0	3	3	3	3	3	3	3	3	2	2	2	2	2	2	2	3	3	3	3	3	3	3	3	3	3	3	3	3	3	3	3	3	3	3	3	3	3	3	3	3	3	3	3	3
WDR73	84942	ENSG00000177082	3	9	9	9	9	9	9	9	9	9	9	9	11	11	11	13	13	13	13	13	13	13	16	18	20	20	20	20	20	20	20	20	21	21	21	21	23	23	22	21	21	21	21	21	21	21	22
FRMD5	84978	ENSG00000171877	3	0	0	0	0	0	0	0	0	0	0	0	0	0	0	0	0	0	0	0	0	0	0	0	0	0	0	0	0	0	0	0	0	0	0	0	0	0	0	0	0	0	0	0	0	0	0
TUBGCP6	85378	ENSG00000128159	3	15	15	15	16	16	16	16	16	16	16	16	17	17	17	17	17	17	17	17	17	17	17	17	20	22	22	22	30	30	33	33	34	34	35	35	37	37	49	47	47	47	48	48	48	48	48
DOCK7	85440	ENSG00000116641	3	17	18	18	18	18	18	21	21	21	21	21	21	21	21	21	21	22	22	22	22	22	26	26	26	29	31	31	31	31	31	32	32	32	32	32	36	36	38	38	38	38	38	38	38	38	38
GFM1	85476	ENSG00000168827	3	18	18	18	19	19	19	19	19	19	19	19	19	18	18	18	18	26	26	26	26	26	27	36	36	40	40	40	47	47	47	47	47	47	47	48	49	49	65	63	63	63	64	64	66	66	66
PNPT1	87178	ENSG00000138035	3	10	11	11	12	12	11	11	16	16	16	16	16	16	16	16	18	18	18	18	18	18	18	18	18	19	19	19	21	21	21	21	22	22	22	23	26	25	25	25	25	26	26	26	26	26	26
ESAM	90952	ENSG00000149564	3	0	0	0	0	0	0	0	0	0	0	0	0	0	0	0	0	0	0	0	0	0	0	0	0	0	0	0	0	0	0	0	0	0	0	0	0	0	0	0	0	0	0	0	0	0	0
ALKBH8	91801	ENSG00000137760	3	0	0	0	0	0	0	0	0	0	0	0	0	0	0	0	2	2	2	2	2	2	2	2	2	2	2	2	2	2	2	2	2	2	2	2	3	3	3	3	3	3	3	3	3	3	3
RFT1	91869	ENSG00000163933	3	10	11	11	11	11	11	11	11	11	11	11	11	11	11	11	11	11	11	11	11	11	12	12	13	13	13	13	14	14	14	14	14	14	14	14	15	15	15	15	15	15	15	15	15	15	15
NDUFAF2	91942	ENSG00000164182	3	10	10	10	10	9	9	9	9	9	9	10	10	10	10	10	10	12	12	12	12	12	12	12	12	16	15	15	15	15	15	15	16	16	16	16	17	17	19	19	19	19	19	19	20	21	21
COG7	91949	ENSG00000168434	3	5	5	5	7	7	7	7	7	7	7	7	7	7	7	7	7	8	8	8	8	8	8	8	8	8	8	8	8	8	8	8	8	8	8	8	9	9	8	8	8	8	8	8	8	8	11
LMBRD2	92255	ENSG00000164187	3	1	1	1	1	1	1	1	1	1	1	1	1	1	1	1	1	1	1	1	1	1	1	1	1	1	1	1	1	1	1	2	2	2	2	2	2	2	2	2	2	2	2	2	2	2	4
STRADA	92335	ENSG00000266173	3	2	6	6	6	6	6	6	6	6	6	6	6	6	6	6	6	7	7	7	7	7	8	8	8	10	10	10	12	12	12	12	12	12	12	12	11	11	12	12	12	12	12	12	11	11	11
TIMM50	92609	ENSG00000105197	3	5	5	5	5	7	7	7	7	7	7	7	7	7	7	7	7	7	7	7	7	7	7	7	7	7	7	7	7	7	7	7	7	7	7	7	10	9	9	6	6	6	6	6	6	6	7
PGAP3	93210	ENSG00000161395	3	16	16	16	16	16	16	17	17	18	18	18	20	20	20	20	20	20	20	20	20	20	20	20	20	20	20	20	20	20	20	21	21	21	21	21	21	21	21	21	21	21	23	23	25	25	26
TBCK	93627	ENSG00000145348	3	13	13	13	13	13	13	14	15	15	15	15	15	15	15	15	17	19	22	22	22	22	25	25	26	26	27	27	29	31	35	36	41	41	41	41	44	44	44	44	46	48	49	49	51	53	55
PIGS	94005	ENSG00000087111	3	0	0	0	0	0	0	5	5	5	5	5	5	5	5	5	5	5	5	5	5	5	5	5	5	5	5	5	5	5	5	5	5	5	5	5	5	5	10	10	10	10	10	10	10	10	10
PRRT2	112476	ENSG00000167371	3	40	40	40	40	40	40	42	42	42	42	42	43	46	46	46	46	54	54	54	54	54	54	56	57	59	64	65	72	73	73	73	73	73	73	73	73	73	79	80	80	80	80	81	82	82	84
STX1B	112755	ENSG00000099365	3	10	10	10	11	11	11	11	13	13	13	13	14	14	14	14	14	18	18	18	18	18	21	22	23	25	25	25	30	30	30	30	31	31	31	31	31	31	35	35	35	35	35	35	37	37	37
NACC1	112939	ENSG00000160877	3	2	2	2	2	2	2	2	2	2	2	2	2	2	2	2	2	2	2	2	2	2	2	2	2	2	2	2	2	2	2	2	2	2	2	2	2	2	2	2	2	2	2	2	3	3	3
SLC46A1	113235	ENSG00000076351	3	17	17	17	17	17	17	17	17	17	17	17	17	17	17	17	17	17	17	17	17	17	18	18	18	18	18	18	18	18	18	18	18	18	18	18	18	18	18	18	14	14	14	14	14	14	14
C12orf57	113246	ENSG00000111678	3	5	6	6	6	6	6	7	7	7	7	7	8	8	8	8	8	10	10	10	10	10	12	12	12	12	12	12	12	12	12	12	12	12	12	12	12	12	12	12	12	16	17	16	16	18	18
ZNF526	116115	ENSG00000167625	3	1	1	1	1	1	1	1	1	1	1	1	1	1	1	1	1	1	1	1	1	1	1	1	1	1	1	1	1	1	1	1	1	1	1	1	1	2	2	2	2	2	2	2	2	2	2
NUS1	116150	ENSG00000153989	3	4	4	4	4	4	4	4	4	4	4	4	4	4	4	4	4	4	4	4	4	4	6	6	7	7	7	7	8	8	8	11	15	15	15	16	17	17	15	15	15	15	15	15	15	15	17
TRAPPC6B	122553	ENSG00000182400	3	2	2	2	2	2	2	2	2	2	2	2	2	2	2	2	2	2	2	2	2	2	2	2	2	2	2	2	2	3	3	3	3	5	5	5	5	5	5	5	5	5	5	5	5	5	5
EARS2	124454	ENSG00000103356	3	14	14	14	14	14	14	14	14	14	14	14	14	14	14	14	14	14	14	14	16	16	17	17	17	17	17	17	19	19	19	19	20	20	20	20	22	22	21	20	20	20	20	20	20	20	20
PIGU	128869	ENSG00000101464	3	0	0	0	0	0	0	0	0	0	0	0	0	0	0	0	0	0	2	2	2	2	2	2	2	2	2	2	2	2	2	2	2	2	2	2	2	2	2	2	2	2	2	2	2	2	2
TANGO2	128989	ENSG00000183597	3	13	13	13	13	13	13	13	12	12	13	13	13	13	13	13	13	14	21	21	21	21	22	24	25	25	25	25	27	27	27	27	29	29	29	29	29	29	33	33	33	33	33	33	34	34	34
TAF8	129685	ENSG00000137413	3	1	1	1	1	1	1	1	1	1	1	1	1	1	1	1	1	2	2	2	2	2	2	2	2	2	2	2	2	2	2	2	2	2	2	2	2	2	2	2	2	2	2	2	2	2	2
GLYCTK	132158	ENSG00000168237	3	3	3	3	3	3	3	3	3	3	3	3	3	3	3	3	3	3	3	3	3	3	3	3	3	3	3	3	3	3	3	3	3	3	3	3	3	3	3	3	3	4	4	4	5	5	5
SLC32A1	140679	ENSG00000101438	3	0	0	0	0	0	0	0	0	0	0	0	0	0	0	0	0	0	0	0	0	0	0	0	0	0	0	0	0	0	0	4	4	4	4	4	4	4	4	4	4	4	4	4	4	7	7
TRPM6	140803	ENSG00000119121	3	15	15	15	15	15	15	15	15	15	15	15	15	15	15	15	15	15	15	15	15	15	15	15	15	15	15	15	15	15	15	15	15	15	15	15	16	16	16	18	19	19	19	20	21	21	21
PRICKLE1	144165	ENSG00000139174	3	3	3	3	3	3	3	3	3	3	3	3	3	3	3	3	3	3	3	3	3	3	3	3	3	3	3	4	4	4	4	5	5	5	5	5	5	5	5	5	5	5	5	5	5	5	5
SIK1	150094	ENSG00000142178	3	5	5	5	5	5	5	5	5	5	5	5	5	5	5	5	5	5	5	5	5	5	5	5	5	7	7	7	7	7	7	7	7	7	7	7	7	7	7	7	7	7	7	7	8	8	9
KCTD7	154881	ENSG00000243335	3	13	15	15	15	16	16	18	18	18	18	18	18	18	18	18	18	18	18	18	18	18	19	20	20	21	21	21	21	21	21	21	20	20	20	20	18	18	20	20	20	22	22	22	22	23	25
CAMSAP1	157922	ENSG00000130559	3	0	0	0	0	0	0	0	0	0	0	0	0	0	0	0	0	0	0	0	0	0	0	0	0	0	0	0	0	0	0	0	0	0	0	0	0	0	0	0	0	0	0	0	0	0	0
TMTC3	160418	ENSG00000139324	3	6	6	6	6	6	6	6	6	6	6	6	6	6	6	6	6	6	6	6	6	6	6	6	6	6	6	6	6	6	6	6	6	6	6	6	7	7	6	6	6	6	6	6	7	7	7
PRICKLE2	166336	ENSG00000163637	3	1	1	1	1	1	2	2	2	2	2	2	2	2	2	2	2	2	2	2	2	2	2	2	2	2	2	2	2	2	2	2	2	2	2	2	2	6	6	6	6	6	6	6	6	6	6
SPATA5	166378	ENSG00000145375	3	20	20	20	21	21	21	27	27	27	27	27	28	28	28	28	28	31	34	34	34	34	34	34	36	43	43	43	52	52	52	52	53	53	54	54	55	55	63	63	63	64	64	64	64	64	65
ARX	170302	ENSG00000004848	3	66	66	66	66	66	66	62	63	63	63	64	64	64	64	65	65	66	67	67	67	67	70	73	74	75	77	77	77	77	77	77	78	78	80	80	80	80	83	84	84	84	85	86	87	87	87
SCAMP5	192683	ENSG00000198794	3	0	0	0	0	0	0	0	0	0	0	0	0	0	0	0	0	0	0	0	0	0	0	0	0	0	1	1	1	1	1	1	1	1	1	1	1	1	1	1	1	1	1	1	1	1	1
ALG14	199857	ENSG00000172339	3	2	2	2	2	2	2	2	2	2	2	2	2	2	2	2	2	2	2	2	2	2	2	2	2	2	2	2	2	2	3	3	3	3	3	3	3	3	4	4	4	4	4	4	4	4	4
TUBB	203068	ENSG00000196230	3	10	11	11	11	11	11	11	11	11	11	11	11	11	11	11	11	11	11	11	11	11	12	12	12	12	12	13	13	14	15	15	16	16	16	16	16	16	17	19	19	20	20	20	20	20	22
C2orf69	205327	ENSG00000178074	3	0	0	0	0	0	0	0	0	0	0	0	0	0	0	0	0	0	0	0	0	0	0	0	0	0	1	1	1	1	1	1	1	1	1	1	1	1	1	1	7	7	7	7	7	7	7
HEPACAM	220296	ENSG00000165478	3	12	12	12	12	12	12	12	13	13	14	14	14	14	14	14	14	14	14	14	14	14	14	14	14	14	14	14	14	14	14	14	14	14	14	14	14	14	15	15	15	15	15	15	15	15	17
PHACTR1	221692	ENSG00000112137	3	4	4	4	4	4	4	4	4	4	7	7	7	7	7	7	7	7	7	7	7	7	7	7	7	7	7	7	7	7	7	7	7	7	7	7	7	7	7	7	7	7	7	7	7	7	7
BRAT1	221927	ENSG00000106009	3	17	17	17	17	18	18	19	19	21	21	19	19	19	19	19	19	25	25	25	25	25	25	25	26	30	30	30	31	31	31	32	33	34	34	34	35	35	41	42	42	42	42	42	44	44	45
RALGAPA1	253959	ENSG00000174373	3	1	1	1	1	1	1	1	1	1	1	1	1	1	1	1	1	1	1	6	6	6	6	6	6	6	6	6	6	6	6	6	6	6	6	6	6	6	6	6	6	6	6	6	6	6	7
MFSD8	256471	ENSG00000164073	3	25	25	25	25	25	25	27	29	29	29	29	29	29	29	29	29	31	31	31	31	31	35	36	37	47	49	49	54	54	54	54	56	56	56	57	58	59	69	69	69	70	70	70	70	70	71
PGM2L1	283209	ENSG00000165434	3	0	0	0	0	0	0	0	0	0	0	0	0	0	0	0	0	0	0	0	0	0	0	0	0	0	0	0	0	0	0	0	0	0	0	0	0	0	0	0	0	0	0	0	0	0	0
HID1	283987	ENSG00000167861	3	0	0	0	0	0	0	0	0	0	0	0	0	0	0	0	0	0	0	0	0	0	0	0	0	0	0	0	0	0	0	0	2	2	2	2	2	2	4	4	4	4	4	5	5	5	5
TSEN54	283989	ENSG00000182173	3	21	22	22	22	22	23	23	23	23	23	23	24	24	24	24	25	25	25	25	25	25	24	24	25	25	25	25	26	26	26	25	25	25	25	25	26	26	26	26	26	26	26	26	28	29	30
PIGW	284098	ENSG00000277161	3	6	6	6	6	6	6	6	6	6	6	6	6	6	6	6	6	6	6	6	6	6	6	6	6	6	5	5	5	5	5	5	5	5	4	4	5	5	5	5	5	5	5	5	5	5	5
SLC13A5	284111	ENSG00000141485	3	16	16	16	17	17	17	18	18	18	19	18	18	18	18	18	18	19	19	19	19	19	23	25	25	27	27	27	28	28	28	28	28	28	28	28	29	29	30	30	30	31	31	31	31	31	31
EMC10	284361	ENSG00000161671	3	0	0	0	0	0	0	0	0	0	0	0	0	0	0	0	0	0	0	0	0	0	0	0	0	0	0	0	0	0	0	0	0	0	0	0	0	1	1	1	1	1	1	1	4	4	4
WDR62	284403	ENSG00000075702	3	33	33	33	33	33	33	33	33	34	34	34	35	35	35	37	37	37	37	37	37	37	37	37	43	44	43	43	45	46	50	49	49	50	50	51	53	53	53	56	56	57	57	57	60	62	68
UNC80	285175	ENSG00000144406	3	24	25	25	26	26	26	26	26	26	26	26	26	26	26	26	27	33	33	33	33	32	34	34	36	36	38	38	38	39	39	39	39	39	40	40	42	42	42	42	43	43	43	43	46	47	47
SLC6A19	340024	ENSG00000174358	3	8	8	8	8	8	8	8	8	9	8	8	8	8	8	8	8	8	8	8	8	8	8	8	8	8	7	10	10	10	10	10	10	10	10	10	10	10	10	9	10	10	10	10	10	10	10
NEXMIF	340533	ENSG00000050030	3	36	38	38	38	38	39	42	44	46	47	47	50	50	51	51	51	54	54	54	54	54	55	55	59	66	73	76	81	83	83	87	91	91	92	92	97	98	108	108	108	108	110	112	115	115	117
KCNT2	343450	ENSG00000162687	3	2	2	2	2	2	2	2	2	2	2	2	2	2	2	2	2	2	2	2	2	4	6	7	7	7	7	7	7	7	7	7	5	6	6	6	6	6	6	6	7	7	7	7	8	8	8
TUBB2B	347733	ENSG00000137285	3	20	21	21	21	21	21	21	21	20	20	20	20	20	20	20	20	20	20	21	21	21	21	21	21	22	23	23	23	24	24	24	25	25	25	26	26	27	27	27	27	29	31	31	31	31	33
HCN1	348980	ENSG00000164588	3	11	11	11	11	11	12	13	13	13	13	13	13	13	13	19	19	19	19	19	19	19	19	19	19	19	18	18	18	19	19	19	19	19	19	19	20	20	21	21	21	21	21	23	24	24	24
NRROS	375387	ENSG00000174004	3	0	0	0	0	0	0	0	0	0	0	0	0	0	0	0	0	0	0	0	0	0	0	0	0	0	6	6	6	6	6	6	6	6	6	6	6	6	6	6	6	6	6	6	6	6	6
NHLRC1	378884	ENSG00000187566	3	15	14	14	15	15	15	14	14	14	14	14	14	14	14	14	14	15	15	15	15	15	15	17	18	20	19	19	21	21	21	21	21	21	22	22	23	23	25	25	25	25	25	26	26	27	27
CEP85L	387119	ENSG00000111860	3	3	3	3	3	3	3	3	3	3	3	3	3	3	3	3	3	4	4	4	4	4	4	4	4	4	9	9	11	11	11	16	16	16	16	15	15	15	18	18	18	18	19	19	20	20	20
LIPT2	387787	ENSG00000175536	3	3	3	3	3	3	3	3	3	3	3	3	3	3	3	3	3	3	3	3	3	3	3	3	3	3	3	3	3	3	3	3	3	3	3	3	4	4	3	3	3	3	3	3	3	3	3
BOLA3	388962	ENSG00000163170	3	3	3	3	3	3	3	3	3	3	3	3	3	3	3	3	3	3	3	3	3	3	3	3	5	5	5	5	5	5	5	5	5	5	5	5	5	5	5	5	5	6	6	6	6	6	6
AGMO	392636	ENSG00000187546	3	2	2	2	2	2	2	2	2	2	2	2	2	2	2	2	2	2	2	2	2	2	2	2	2	2	2	2	2	2	2	2	2	2	2	2	2	2	2	2	2	2	2	2	2	2	2
MED11	400569	ENSG00000161920	3	0	0	0	0	0	0	0	0	0	0	0	0	0	0	0	0	0	0	0	0	0	0	0	0	0	0	0	0	0	0	0	0	0	0	0	0	0	0	0	0	0	0	0	0	0	0
ALG11	440138	ENSG00000253710	3	11	11	11	11	11	11	11	11	11	11	11	11	11	11	11	11	11	11	11	11	11	11	11	11	12	12	12	12	12	12	12	12	12	12	12	13	13	14	14	15	16	16	16	16	16	16
SNORD118	727676	ENSG00000200463	3	6	6	6	6	6	6	6	5	5	5	5	5	5	5	5	5	5	5	5	5	5	6	6	6	6	6	43	43	44	44	44	44	44	44	44	44	44	44	44	44	44	44	44	44	44	44
D2HGDH	728294	ENSG00000180902	3	10	11	11	11	11	11	13	13	13	13	13	13	14	14	14	14	14	14	14	14	14	14	14	14	14	15	15	14	14	14	14	14	14	14	15	15	15	14	14	15	15	15	15	14	14	14
PET100	100131801	ENSG00000229833	3	2	2	2	2	2	2	2	2	2	2	2	2	2	2	2	2	2	2	2	2	2	2	2	2	2	2	2	2	2	2	2	2	2	2	2	2	2	2	2	2	2	2	2	2	2	2
RNU4ATAC	100151683	ENSG00000264229	3	15	15	15	15	15	15	15	15	15	16	16	17	17	18	18	19	19	19	21	21	21	21	22	22	22	24	24	24	24	32	32	32	32	28	28	26	26	26	26	26	26	27	27	27	27	27
OCLN	100506658	ENSG00000197822	3	13	13	13	13	13	13	12	12	12	12	12	12	12	12	12	12	12	12	12	12	12	13	12	13	13	13	13	13	13	13	13	14	14	14	14	16	16	17	17	17	17	17	17	18	18	18
		Total		15542	15931	15979	16226	17097	17267	17789	17959	18054	18150	18208	18578	18747	18847	18924	19063	19921	20113	20174	20233	20353	21196	21475	21943	23174	23506	23784	24997	25279	25419	25862	26662	26839	27068	27211	27571	27662	29648	29734	30030	30338	30700	30896	31529	31798	32191
		Average		22.623	23.1892	23.2591	23.6186	24.8865	25.1339	25.8937	26.1412	26.2795	26.4192	26.5036	27.0422	27.2882	27.4338	27.5459	27.7482	28.9971	29.2766	29.3654	29.4512	29.6259	30.853	31.2591	31.9403	33.7322	34.2154	34.6201	36.3857	36.7962	37	37.6448	38.8093	39.067	39.4003	39.6084	40.1325	40.2649	43.1557	43.2809	43.7118	44.1601	44.687	44.9723	45.8937	46.2853	46.8574
		Median		7	8	8	8	8	8	8	8	8	8	9	9	9	9	9	9	10	10	10	10	10	11	11	11	11	12	12	12	12	12	13	13	14	14	14	15	15	15	15	15	15	16	16	17	17	17
		Min		0	0	0	0	0	0	0	0	0	0	0	0	0	0	0	0	0	0	0	0	0	0	0	0	0	0	0	0	0	0	0	0	0	0	0	0	0	0	0	0	0	0	0	0	0	0
		Max		654	680	680	682	682	682	718	1901-12-24	726	726	726	730	732	734	735	736	774	776	776	778	778	824	828	834	899	927	936	997	1005	1008	1013	1016	1016	1033	1033	1034	1041	1124	1129	1142	1154	1159	1165	1173	1180	1183
				Month-month change	389	48	247	871	170	522	170	95	96	58	370	169	100	77	139	858	192	61	59	120	843	279	468	1231	332	278	1213	282	140	443	800	177	229	143	360	91	1986	86	296	308	362	196	633	269	393
				Month-month change	0.025029	0.00301299	0.0154578	0.0536793	0.00994326	0.0302311	0.00955647	0.00528983	0.00531738	0.00319559	0.0203207	0.00909678	0.00533419	0.00408553	0.00734517	0.0450087	0.00963807	0.00303286	0.00292456	0.0059309	0.041419	0.0131629	0.0217928	0.0560999	0.0143264	0.0118268	0.0510007	0.0112814	0.00553819	0.0174279	0.0309334	0.00663866	0.00853236	0.00528299	0.0132299	0.00330057	0.0717952	0.0029007	0.00995493	0.0102564	0.0119322	0.00638436	0.0204881	0.00853183	0.0123593
				Average	0.0178436
[truncated: 15 more columns]

## Sheet: Sup 5
Supplementary Table 5:	Monthly Changes for the Epilespy Genes and ClinVar
	Every P/LP in ClinVar		Every P/LP in Epilepsy Genes
	Total No. P/LP Variants	Monthly Change	Total No. P/LP Variants	Monthly Change
2018-04-01	95305	N/A	15542	N/A	Pearson - All Variants	0.999689
2018-05-01	98178	2873	15931	389	Pearson - Change in Variants	0.97901
2018-06-01	98364	186	15979	48
2018-07-01	100550	2186	16226	247
2018-08-01	105294	4744	17097	871
2018-09-01	106586	1292	17267	170
2018-10-01	110216	3630	17789	522
2018-11-01	110790	574	17959	170
2018-12-01	111633	843	18054	95
2019-01-01	112494	861	18150	96
2019-02-01	113178	684	18208	58
2019-03-01	114560	1382	18578	370
2019-04-01	115376	816	18747	169
2019-05-01	116111	735	18847	100
2019-06-01	116981	870	18924	77
2019-07-01	118079	1098	19063	139
2019-08-01	123433	5354	19921	858
2019-09-01	124895	1462	20113	192
2019-10-01	125286	391	20174	61
2019-11-01	125602	316	20233	59
2019-12-01	126066	464	20353	120
2020-01-01	129406	3340	21196	843
2020-02-01	131066	1660	21475	279
2020-03-01	134469	3403	21943	468
2020-04-01	142975	8506	23174	1231
2020-05-01	144487	1512	23506	332
2020-06-01	145944	1457	23784	278
2020-07-01	153477	7533	24997	1213
2020-08-01	154329	852	25279	282
2020-09-01	155452	1123	25419	140
2020-10-01	157073	1621	25862	443
2020-11-01	160067	2994	26662	800
2020-12-01	161026	959	26839	177
2021-01-01	162592	1566	27068	229
2021-02-01	163548	956	27211	143
2021-03-01	166669	3121	27571	360
2021-04-01	167563	894	27662	91
2021-05-01	178991	11428	29648	1986
2021-06-01	179515	524	29734	86
2021-07-01	181281	1766	30030	296
2021-08-01	182660	1379	30338	308
2021-09-01	185194	2534	30700	362
2021-10-01	186158	964	30896	196
2021-11-01	188726	2568	31529	633
2021-12-01	189883	1157	31798	269
2022-01-01	191961	2078	32191	393
2022-02-01	192854	893	32349	158
2022-03-01	216398	23544	36177	3828
2022-04-01	216928	530	36401	224
2022-05-01	220621	3693	37139	738
2022-06-01	221564	943	37312	173
2022-07-01	222267	703	37495	183
2022-08-01	223563	1296	37822	327
2022-09-01	223897	334	37742	-80
2022-10-01	225342	1445	38050	308
2022-11-01	234615	9273	38968	918
2022-12-01	237097	2482	39531	563
2023-01-01	259015	21918	43245	3714
2023-02-01	263143	4128	44016	771
2023-03-01	262913	-230	44101	85
2023-04-01	267438	4525	44298	197	0.165638

## Sheet: Sup 6
Supplementary Table 6:	Changes in the number of P/LP variants for each gene in the epilepsy gene list
Gene-Symbol	NCBI ID	ENSG ID	Classification	April 2018 v April 2023	Gene Length
SCN1A	6323	ENSG00000144285	3	1011	164573		Correl	0.0866957
TSC2	7249	ENSG00000103197	3	782	41524
LAMA2	3908	ENSG00000196569	3	635	633428		Average	41.8574
KMT2D	8085	ENSG00000167548	3	548	41819		Median	16
PAH	5053	ENSG00000171759	3	516	121521		Min	-52
PTEN	5728	ENSG00000171862	3	444	109367		Max	1011
TSC1	7248	ENSG00000165699	3	395	55526		No Change	18
CDKL5	6792	ENSG00000008086	3	356	228046		Loss	14
SCN2A	6326	ENSG00000136531	3	354	197317
ANKRD11	29123	ENSG00000167522	3	338	222931
GLDC	2731	ENSG00000178445	3	324	113262
ARID1B	57492	ENSG00000049618	3	297	434759
KCNQ2	3785	ENSG00000075043	3	288	72469
CACNA1A	773	ENSG00000141837	3	286	426583
CREBBP	1387	ENSG00000005339	3	285	155659
VPS13A	23230	ENSG00000197969	3	258	244092
PCDH19	57526	ENSG00000165194	3	254	118629
NSD1	64324	ENSG00000165671	3	238	168383
SYNGAP1	8831	ENSG00000197283	3	237	34028
GALC	2581	ENSG00000054983	3	235	155845
DEPDC5	9681	ENSG00000100150	3	235	154166
MECP2	4204	ENSG00000169057	3	225	115530
FH	2271	ENSG00000091483	3	222	22288
PEX1	5189	ENSG00000127980	3	222	41500
STXBP1	6812	ENSG00000136854	3	216	116657
CHD2	1106	ENSG00000173575	3	206	141793
BAP1	8314	ENSG00000163930	3	205	9000
ALPL	249	ENSG00000162551	3	195	69013
GRIN2A	2903	ENSG00000183454	3	189	429524
NAGLU	4669	ENSG00000108784	3	176	8208
PCCA	5095	ENSG00000175198	3	173	441422
ZEB2	9839	ENSG00000169554	3	172	156693
DDX3X	1654	ENSG00000215301	3	170	31124
COL4A1	1282	ENSG00000187498	3	167	158194
SLC2A1	6513	ENSG00000117394	3	162	33540
GLB1	2720	ENSG00000170266	3	158	100593
PEX6	5190	ENSG00000124587	3	156	15316
MED13L	23389	ENSG00000123066	3	152	319788
SETD5	55209	ENSG00000168137	3	146	81625
POLG	5428	ENSG00000140521	3	145	29663
GPHN	10243	ENSG00000171723	3	145	674396
TCF4	6925	ENSG00000196628	3	144	442602
PCCB	5096	ENSG00000114054	3	141	87556
GRIN2B	2904	ENSG00000273079	3	141	544060
EXT2	2132	ENSG00000151348	3	133	156314
SCN8A	6334	ENSG00000196876	3	133	222598
FLNA	2316	ENSG00000196924	3	130	26110
HEXB	3074	ENSG00000049860	3	127	82624
ATP7A	538	ENSG00000165240	3	127	139705
COL18A1	80781	ENSG00000182871	3	127	108555
NPRL3	8131	ENSG00000103148	3	126	54406
DYRK1A	1859	ENSG00000157540	3	126	160785
FOXG1	2290	ENSG00000176165	3	126	5948
HEXA	3073	ENSG00000213614	3	125	35496
NEXMIF	340533	ENSG00000050030	3	122	192616
NRXN1	9378	ENSG00000179915	3	120	1307072
IQSEC2	23096	ENSG00000124313	3	118	95522
SZT2	23334	ENSG00000198198	3	118	64365
HSD17B4	3295	ENSG00000133835	3	117	184734
ALDH5A1	7915	ENSG00000112294	3	116	42340
SMC1A	8243	ENSG00000072501	3	113	48579
EHMT1	79813	ENSG00000181090	3	113	251024
TPP1	1200	ENSG00000166340	3	112	6680
POMGNT1	55624	ENSG00000085998	3	111	31622
SLC6A1	6529	ENSG00000157103	3	110	47061
WDR45	11152	ENSG00000196998	3	110	26737
CC2D2A	57545	ENSG00000048342	3	107	131687
PMM2	5373	ENSG00000140650	3	104	73711
FBXO11	80204	ENSG00000138081	3	103	117182
RARS2	57038	ENSG00000146282	3	103	76569
SATB2	23314	ENSG00000119042	3	102	201761
MFSD8	256471	ENSG00000164073	3	102	48235
MBD5	55777	ENSG00000204406	3	102	495960
PURA	5813	ENSG00000185129	3	100	17842
KIF1A	547	ENSG00000130294	3	98	110532
HLCS	3141	ENSG00000159267	3	98	241610
TUBA1A	7846	ENSG00000167552	3	98	4394
GFM1	85476	ENSG00000168827	3	98	51054
BCKDHB	594	ENSG00000083123	3	94	239623
MMACHC	25974	ENSG00000132763	3	93	13082
CLN3	1201	ENSG00000188603	3	91	21464
CASK	8573	ENSG00000147044	3	90	408620
SGSH	6448	ENSG00000181523	3	90	14207
DLG4	1742	ENSG00000132535	3	88	32654
CNTNAP2	26047	ENSG00000174469	3	88	2304996
AMT	275	ENSG00000145020	3	85	5907
DBT	1629	ENSG00000137992	3	84	62915
BCKDHA	593	ENSG00000248098	3	84	27194
KDM5C	8242	ENSG00000126012	3	82	49139
SLC6A8	6535	ENSG00000130821	3	82	8662
HNRNPU	3192	ENSG00000153187	3	82	23922
ALG6	29929	ENSG00000088035	3	81	70978
ASPA	443	ENSG00000108381	3	81	31031
SPATA5	166378	ENSG00000145375	3	81	396363
ASNS	440	ENSG00000070669	3	80	20865
SAMHD1	25939	ENSG00000101347	3	80	61664
WWOX	51741	ENSG00000186153	3	80	1113267
ASAH1	427	ENSG00000104763	3	79	29006
UBE3A	7337	ENSG00000114062	3	79	105323
TUBGCP6	85378	ENSG00000128159	3	78	27334
FKTN	2218	ENSG00000106692	3	77	95698
PRRT2	112476	ENSG00000167371	3	77	4510
EFTUD2	9343	ENSG00000108883	3	75	49497
ARG1	383	ENSG00000118520	3	74	113500
POMT1	10585	ENSG00000130714	3	74	21017
EPG5	57724	ENSG00000152223	3	74	166748
KMT2E	55904	ENSG00000005483	3	73	174076
ALDH7A1	501	ENSG00000164904	3	73	64162
GABRG2	2566	ENSG00000113327	3	72	162920
DYNC1H1	1778	ENSG00000197102	3	72	91870
TBCK	93627	ENSG00000145348	3	71	275084
PIGN	23556	ENSG00000197563	3	71	281863
GAMT	2593	ENSG00000130005	3	70	4544
PNKP	11284	ENSG00000039650	3	69	18469
ATP1A3	478	ENSG00000105409	3	69	30915
KCNB1	3745	ENSG00000158445	3	69	190903
GRN	2896	ENSG00000030582	3	68	7860
MEF2C	4208	ENSG00000081189	3	68	187140
PDHA1	5160	ENSG00000131828	3	68	17825
SPTAN1	6709	ENSG00000197694	3	68	81104
PIGG	54872	ENSG00000174227	3	67	40990
GCH1	2643	ENSG00000131979	3	66	60818
UNC80	285175	ENSG00000144406	3	66	227468
MYT1L	23040	ENSG00000186487	3	63	542551
LAMC3	10319	ENSG00000050555	3	62	85299
MLC1	23209	ENSG00000100427	3	62	26035
MTHFR	4524	ENSG00000177000	3	62	20732
CLN6	54982	ENSG00000128973	3	61	50219
GBA1	2629	ENSG00000177628	3	61	10247
PEX12	5193	ENSG00000108733	3	60	4068
PEX7	5191	ENSG00000112357	3	60	91370
EIF2B5	8893	ENSG00000145191	3	59	11089
SETBP1	26040	ENSG00000152217	3	59	388337
ATP1A2	477	ENSG00000018625	3	58	27832
BCS1L	617	ENSG00000074582	3	57	4679
HMGCL	3155	ENSG00000117305	3	57	36735
PPT1	5538	ENSG00000131238	3	57	24550
SURF1	6834	ENSG00000148290	3	57	4918
PTS	5805	ENSG00000150787	3	56	43588
CHD3	1107	ENSG00000170004	3	56	27964
DEAF1	10522	ENSG00000177030	3	56	62885
CSNK2B	1460	ENSG00000204435	3	56	5116
PAFAH1B1	5048	ENSG00000007168	3	55	92405
SMARCA2	6595	ENSG00000080503	3	55	213334
GNAO1	2775	ENSG00000087258	3	55	166054
BRAT1	221927	ENSG00000106009	3	55	17884
IRF2BPL	64207	ENSG00000119669	3	54	4165
RELN	5649	ENSG00000189056	3	54	518277
WDR62	284403	ENSG00000075702	3	53	50459
CLN5	1203	ENSG00000102805	3	53	28483
CLTC	1213	ENSG00000141367	3	53	77272
TBL1XR1	79718	ENSG00000177565	3	53	208660
ATRX	546	ENSG00000085224	3	52	281353
PHGDH	26227	ENSG00000092621	3	51	95807
SMARCB1	6598	ENSG00000099956	3	51	51078
ARX	170302	ENSG00000004848	3	50	12726
DOCK7	85440	ENSG00000116641	3	50	234088
COL4A2	1284	ENSG00000134871	3	50	207397
MED17	9440	ENSG00000042429	3	49	30736
SEPSECS	51091	ENSG00000109618	3	49	40536
FARS2	10667	ENSG00000145982	3	49	568148
TBC1D24	57465	ENSG00000162065	3	49	34509
ADGRG1	9289	ENSG00000205336	3	49	54928
SETD1B	23067	ENSG00000139718	3	48	28647
NGLY1	55768	ENSG00000151092	3	48	71095
GABRB3	2562	ENSG00000166206	3	48	395987
ALG1	56052	ENSG00000033011	3	47	53677
SLC16A2	6567	ENSG00000147100	3	46	112424
ADAR	103	ENSG00000160710	3	46	46318
PIGO	84720	ENSG00000165282	3	46	9382
CACNA2D2	9254	ENSG00000007402	3	45	141631
NDUFAF5	79133	ENSG00000101247	3	45	36573
QARS1	5859	ENSG00000172053	3	45	9198
NBEA	26960	ENSG00000172915	3	44	730752
GRIN1	2902	ENSG00000176884	3	44	30410
HPDL	84842	ENSG00000186603	3	44	1815
SYN1	6853	ENSG00000008056	3	43	47956
HERC2	8924	ENSG00000128731	3	43	211139
DDC	1644	ENSG00000132437	3	43	106969
ZBTB18	10472	ENSG00000179456	3	42	8929
PSAP	5660	ENSG00000197746	3	42	34953
ATP13A2	23400	ENSG00000159363	3	40	25970
ADSL	158	ENSG00000239900	3	40	44002
ZMYND11	10771	ENSG00000015171	3	39	124549
RTTN	25914	ENSG00000176225	3	39	202695
OPHN1	4983	ENSG00000079482	3	38	484564
STX1B	112755	ENSG00000099365	3	38	21382
PRODH	5625	ENSG00000100033	3	38	23776
TSFM	10102	ENSG00000123297	3	37	25310
ACOX1	51	ENSG00000161533	3	36	37670
WDR26	80232	ENSG00000162923	3	36	51887
ASH1L	55870	ENSG00000116539	3	35	227894
CACNA1B	774	ENSG00000148408	3	35	246842
CHD4	1108	ENSG00000111642	3	34	44442
PNPT1	87178	ENSG00000138035	3	34	59802
SUOX	6821	ENSG00000139531	3	34	9461
CACNA1C	775	ENSG00000151067	3	34	727178
KCNA2	3737	ENSG00000177301	3	34	111637
SLC9A6	10479	ENSG00000198689	3	34	73428
GABRA1	2554	ENSG00000022355	3	33	52918
CUL3	8452	ENSG00000036257	3	33	115247
SLC35A2	7355	ENSG00000102100	3	33	8778
ARHGEF9	23229	ENSG00000131089	3	33	174307
AP4B1	10717	ENSG00000134262	3	33	11007
POLR3B	55703	ENSG00000013503	3	32	152450
CIC	23152	ENSG00000079432	3	32	27260
KCNT1	57582	ENSG00000107147	3	32	93323
SLC12A5	57468	ENSG00000124140	3	32	38460
PEX5	5830	ENSG00000139197	3	32	29889
KIF5A	3798	ENSG00000155980	3	32	40607
SYNJ1	8867	ENSG00000159082	3	32	99281
TANGO2	128989	ENSG00000183597	3	32	50150
ARFGEF1	10565	ENSG00000066777	3	31	170270
GNB1	2782	ENSG00000078369	3	31	107007
CAD	790	ENSG00000084774	3	31	26574
SETD1A	9739	ENSG00000099381	3	31	26910
DIAPH1	1729	ENSG00000131504	3	31	104039
NUS1	116150	ENSG00000153989	3	31	35258
CLN8	2055	ENSG00000182372	3	31	45933
MED12	9968	ENSG00000184634	3	31	25560
PIGQ	9091	ENSG00000007541	3	30	17114
AP3B2	8120	ENSG00000103723	3	30	50831
EPM2A	7957	ENSG00000112425	3	30	353488
PPP2CA	5515	ENSG00000113575	3	30	32038
ACTL6B	51412	ENSG00000077080	3	29	13351
DMXL2	23312	ENSG00000104093	3	29	175122
HAX1	10456	ENSG00000143575	3	29	3520
MMADHC	27249	ENSG00000168288	3	29	18141
BPTF	2186	ENSG00000171634	3	29	158875
FUCA1	2517	ENSG00000179163	3	29	23213
KCNQ3	3786	ENSG00000184156	3	29	360236
DCX	1641	ENSG00000077279	3	28	118650
STAG1	10274	ENSG00000118007	3	28	416167
MOCS1	4337	ENSG00000124615	3	28	34973
RTN4IP1	84816	ENSG00000130347	3	28	58727
SLC13A5	284111	ENSG00000141485	3	28	28658
CNKSR2	22866	ENSG00000149970	3	28	281894
QDPR	5860	ENSG00000151552	3	28	51945
DLL1	28514	ENSG00000198719	3	28	24359
DNM1L	10059	ENSG00000087470	3	27	66450
DNM1	1759	ENSG00000106976	3	27	63593
MTR	4548	ENSG00000116984	3	27	126018
TBCD	6904	ENSG00000141556	3	27	193872
PRPF8	10594	ENSG00000174231	3	27	34238
IFIH1	64135	ENSG00000115267	3	26	51610
SMARCC2	6601	ENSG00000139613	3	26	27208
SCN3A	6328	ENSG00000153253	3	26	116524
GPAA1	8733	ENSG00000197858	3	26	10812
MTOR	2475	ENSG00000198793	3	26	156021
RORB	6096	ENSG00000198963	3	26	195842
FRRS1L	23732	ENSG00000260230	3	26	36956
IKBKG	8517	ENSG00000269335	3	26	23847
LGI1	9211	ENSG00000108231	3	25	48432
GRIA2	2891	ENSG00000120251	3	25	182964
PPP3CA	5530	ENSG00000138814	3	25	324869
HCN1	348980	ENSG00000164588	3	25	441550
PLCB1	23236	ENSG00000182621	3	25	891109
ACTG1	71	ENSG00000184009	3	25	14434
TREX1	11277	ENSG00000213689	3	25	1834
EEF1A2	1917	ENSG00000101210	3	24	11226
SPTBN1	6711	ENSG00000115306	3	24	215129
ITPA	3704	ENSG00000125877	3	24	15002
VARS2	57176	ENSG00000137411	3	24	12254
HECW2	57520	ENSG00000138411	3	24	404585
SHH	6469	ENSG00000164690	3	24	12483
SNORD118	727676	ENSG00000200463	3	24	133
UGDH	7358	ENSG00000109814	3	23	29556
PRMT7	54496	ENSG00000132600	3	23	49901
SNAP25	6616	ENSG00000132639	3	23	135863
RNASEH2B	79621	ENSG00000136104	3	23	114373
BLTP1	84162	ENSG00000138688	3	23	211836
KCNMA1	3778	ENSG00000156113	3	23	768768
CLPB	81570	ENSG00000162129	3	23	149185
NDE1	54820	ENSG00000072864	3	22	91424
PCDH12	51294	ENSG00000113555	3	22	26160
CHD5	26038	ENSG00000116254	3	22	78534
DHDDS	79947	ENSG00000117682	3	22	39024
PIK3CA	5290	ENSG00000121879	3	22	91979
GABRB2	2561	ENSG00000145864	3	22	260615
TSEN54	283989	ENSG00000182173	3	22	8791
NEU1	4758	ENSG00000204386	3	22	5246
VARS1	7407	ENSG00000204394	3	22	18234
ROGDI	79641	ENSG00000067836	3	21	5912
CEP85L	387119	ENSG00000111860	3	21	249303
FBXL4	26235	ENSG00000112234	3	21	79471
ANKRD17	26057	ENSG00000132466	3	21	185422
KRAS	3845	ENSG00000133703	3	21	45690
AARS1	16	ENSG00000090861	3	20	37724
ETHE1	23474	ENSG00000105755	3	20	20511
C12orf57	113246	ENSG00000111678	3	20	3025
CCDC88A	55704	ENSG00000115355	3	20	132053
ST3GAL5	8869	ENSG00000115525	3	20	68079
TUBB2A	7280	ENSG00000137267	3	20	4047
TUBB2B	347733	ENSG00000137285	3	20	8406
DPAGT1	1798	ENSG00000172269	3	20	12306
SATB1	6304	ENSG00000182568	3	20	100244
NHLRC1	378884	ENSG00000187566	3	20	2237
CYFIP2	26999	ENSG00000055163	3	19	129516
RORA	6095	ENSG00000069667	3	19	741018
GOSR2	9570	ENSG00000108433	3	19	52449
MADD	8567	ENSG00000110514	3	19	60870
CTSD	1509	ENSG00000117984	3	19	11821
TRPM6	140803	ENSG00000119121	3	19	165599
PHF6	84295	ENSG00000156531	3	19	55503
CUL4B	8450	ENSG00000158290	3	19	98154
SPTBN4	57731	ENSG00000160460	3	19	110223
MOCS2	4338	ENSG00000164172	3	19	14384
BSCL2	26580	ENSG00000168000	3	19	20556
SPATA5L1	79029	ENSG00000171763	3	19	19079
USP18	11274	ENSG00000184979	3	19	27279
TRRAP	8295	ENSG00000196367	3	19	172898
ALG3	10195	ENSG00000214160	3	19	7247
CLCN4	1183	ENSG00000073464	3	18	80685
AMPD2	271	ENSG00000116337	3	18	15947
MAP1B	4131	ENSG00000131711	3	18	102331
CNNM2	54805	ENSG00000148842	3	18	171928
RMND1	55005	ENSG00000155906	3	18	53260
BRAF	673	ENSG00000157764	3	18	205602
ALG8	79053	ENSG00000159063	3	18	44416
WDR73	84942	ENSG00000177082	3	18	15058
ABAT	18	ENSG00000183044	3	18	109979
TUBB	203068	ENSG00000196230	3	18	8103
KCTD7	154881	ENSG00000243335	3	18	20186
TUBB3	10381	ENSG00000258947	3	18	17369
PIGB	9488	ENSG00000069943	3	17	36688
CAMK2A	815	ENSG00000070808	3	17	70602
ATP2B1	490	ENSG00000070961	3	17	121317
UBA5	79876	ENSG00000081307	3	17	25348
PDHX	8050	ENSG00000110435	3	17	104762
MOGS	7841	ENSG00000115275	3	17	4353
SLC25A12	8604	ENSG00000115840	3	17	216454
LIAS	11019	ENSG00000121897	3	17	26105
SUCLA2	8803	ENSG00000136143	3	17	292232
NR4A2	4929	ENSG00000153234	3	17	17911
NDUFAF2	91942	ENSG00000164182	3	17	209354
DENND5A	23258	ENSG00000184014	3	17	127134
DPYD	1806	ENSG00000188641	3	17	917257
ZNF142	7701	ENSG00000115568	3	16	26326
MACF1	23499	ENSG00000127603	3	16	405861
KDM4B	23030	ENSG00000127663	3	16	184485
GTPBP3	84705	ENSG00000130299	3	16	7811
ATP1A1	476	ENSG00000163399	3	16	37593
SEMA6B	10501	ENSG00000167680	3	16	39183
NDUFV1	4723	ENSG00000167792	3	16	6901
MAF	4094	ENSG00000178573	3	16	14894
ATP6V0A2	23545	ENSG00000185344	3	16	49402
PEX3	8504	ENSG00000034693	3	15	39811
TFE3	7030	ENSG00000068323	3	15	14684
SMS	6611	ENSG00000102172	3	15	54128
EARS2	124454	ENSG00000103356	3	15	36977
FASTKD2	22868	ENSG00000118246	3	15	30832
GRIA3	2892	ENSG00000125675	3	15	306762
NARS2	79731	ENSG00000137513	3	15	139574
BCAS3	54828	ENSG00000141376	3	15	715385
PAK1	5058	ENSG00000149269	3	15	152618
COQ4	51117	ENSG00000167113	3	15	11528
MAP2K1	5604	ENSG00000169032	3	15	104819
TRIM8	81603	ENSG00000171206	3	15	13839
CERS1	10715	ENSG00000223802	3	15	28182
HACE1	57531	ENSG00000085382	3	14	131825
SPR	6697	ENSG00000116096	3	14	4776
PIGT	51604	ENSG00000124155	3	14	40850
MBOAT7	79143	ENSG00000125505	3	14	16470
PIGA	5277	ENSG00000165195	3	14	16102
CTSF	8722	ENSG00000174080	3	14	5415
KCNQ5	56479	ENSG00000185760	3	14	577061
CACNA1G	8913	ENSG00000006283	3	13	66759
ALG9	79796	ENSG00000086848	3	13	89386
CHRNA4	1137	ENSG00000101204	3	13	35178
GRIN2D	2906	ENSG00000105464	3	13	51263
PNPO	55163	ENSG00000108439	3	13	7802
FOLR1	2348	ENSG00000110195	3	13	6765
ATP6V1A	523	ENSG00000114573	3	13	65286
GNAI1	2770	ENSG00000127955	3	13	458153
SNX27	81609	ENSG00000143376	3	13	87085
DEGS1	8560	ENSG00000143753	3	13	17685
SCAF4	57466	ENSG00000156304	3	13	61118
PGAP3	93210	ENSG00000161395	3	13	25675
KCNT2	343450	ENSG00000162687	3	13	383446
KCND3	3752	ENSG00000171385	3	13	219006
CACNA1E	777	ENSG00000198216	3	13	495572
DPM1	8813	ENSG00000000419	3	12	24273
KARS1	3735	ENSG00000065427	3	12	21169
KCNN2	3781	ENSG00000080709	3	12	440574
EXOSC3	51010	ENSG00000107371	3	12	72883
PLXNA1	5361	ENSG00000114554	3	12	54696
ADPRS	54936	ENSG00000116863	3	12	5040
AKT3	10000	ENSG00000117020	3	12	362846
ELOVL4	6785	ENSG00000118402	3	12	32739
ARFGEF2	10564	ENSG00000124198	3	12	114982
H3-3B	3021	ENSG00000132475	3	12	9459
NARS1	4677	ENSG00000134440	3	12	21557
PUM1	9698	ENSG00000134644	3	12	134485
EIF4A2	1974	ENSG00000156976	3	12	6692
GTPBP2	54676	ENSG00000172432	3	12	23948
SLC6A19	340024	ENSG00000174358	3	12	23516
STRADA	92335	ENSG00000266173	3	12	59650
COQ9	57017	ENSG00000088682	3	11	13845
PPFIBP1	8496	ENSG00000110841	3	11	172133
APC2	10297	ENSG00000115266	3	11	26942
EIF2B2	8892	ENSG00000119718	3	11	9445
ARF1	375	ENSG00000143761	3	11	16504
AFF3	3899	ENSG00000144218	3	11	647009
OTUD6B	51633	ENSG00000155100	3	11	16899
PEX19	5824	ENSG00000162735	3	11	9541
PGM2L1	283209	ENSG00000165434	3	11	68117
TRAPPC12	51112	ENSG00000171853	3	11	105419
ARV1	64801	ENSG00000173409	3	11	21752
D2HGDH	728294	ENSG00000180902	3	11	34214
CAMK2B	816	ENSG00000058404	3	10	124558
UBE2A	7319	ENSG00000077721	3	10	116281
PIGS	94005	ENSG00000087111	3	10	18411
GSS	2937	ENSG00000100983	3	10	27595
GLRA2	2742	ENSG00000101958	3	10	202514
NOVA2	4858	ENSG00000104967	3	10	40310
RARS1	5917	ENSG00000113643	3	10	32850
NPRL2	10641	ENSG00000114388	3	10	3496
STAMBP	10617	ENSG00000124356	3	10	44743
GAD1	2571	ENSG00000128683	3	10	47938
SLC5A6	8884	ENSG00000138074	3	10	13371
PLPBP	11212	ENSG00000147471	3	10	17173
H3-3A	3020	ENSG00000163041	3	10	10168
NDUFS4	4724	ENSG00000164258	3	10	122705
YWHAG	7532	ENSG00000170027	3	10	32192
SLC25A22	79751	ENSG00000177542	3	10	7806
VAMP2	6844	ENSG00000220205	3	10	4397
LIG3	3980	ENSG00000005156	3	9	29231
RALA	5898	ENSG00000006451	3	9	84555
AGO1	26523	ENSG00000092847	3	9	60724
SLC25A1	6576	ENSG00000100075	3	9	3158
TNPO2	30000	ENSG00000105576	3	9	24810
MINPP1	9562	ENSG00000107789	3	9	48586
CLCN3	1182	ENSG00000109572	3	9	111040
ATN1	1822	ENSG00000111676	3	9	17858
TDP2	51567	ENSG00000111802	3	9	16951
SLC1A4	6509	ENSG00000115902	3	9	35388
KPTN	11133	ENSG00000118162	3	9	9115
PLAA	9373	ENSG00000137055	3	9	43870
PPIL1	51645	ENSG00000137168	3	9	19976
KCNH1	3756	ENSG00000143473	3	9	457342
GABRA2	2555	ENSG00000151834	3	9	231682
CDK19	23097	ENSG00000155111	3	9	205980
EMC10	284361	ENSG00000161671	3	9	14471
AP1G1	164	ENSG00000166747	3	9	80201
LETM1	3954	ENSG00000168924	3	9	44677
NRROS	375387	ENSG00000174004	3	9	22310
ZDHHC9	51114	ENSG00000188706	3	9	40621
GRM7	2917	ENSG00000196277	3	9	971532
ZNF335	63925	ENSG00000198026	3	9	23543
TMX2	51075	ENSG00000213593	3	9	28380
UBR7	55148	ENSG00000012963	3	8	21974
ATP6V0A1	535	ENSG00000033627	3	8	63738
WDR37	22884	ENSG00000047056	3	8	111453
CELF2	10659	ENSG00000048740	3	8	538278
GNB5	10681	ENSG00000069966	3	8	76292
PTPN23	25930	ENSG00000076201	3	8	32424
HCN2	610	ENSG00000099822	3	8	27278
MAST1	22983	ENSG00000105613	3	8	41001
PIK3R2	5296	ENSG00000105647	3	8	17369
ABCA2	20	ENSG00000107331	3	8	21681
MAP2K2	5605	ENSG00000126934	3	8	33801
FGF13	2258	ENSG00000129682	3	8	608050
PIGK	10026	ENSG00000142892	3	8	130441
LNPK	80856	ENSG00000144320	3	8	78957
HEPACAM	220296	ENSG00000165478	3	8	17207
KCNC2	3747	ENSG00000166006	3	8	169762
HID1	283987	ENSG00000167861	3	8	22424
COQ2	27235	ENSG00000173085	3	8	23378
HRAS	3265	ENSG00000174775	3	8	5079
PIDD1	55367	ENSG00000177595	3	8	10574
C2orf69	205327	ENSG00000178074	3	8	44642
GABRA5	2558	ENSG00000186297	3	8	82297
OCLN	100506658	ENSG00000197822	3	8	65812
RNU4ATAC	100151683	ENSG00000264229	3	8	126
RHOBTB2	23221	ENSG00000008853	3	7	33092
RNF13	11342	ENSG00000082996	3	7	149369
ALG13	79868	ENSG00000101901	3	7	94838
KAT8	84148	ENSG00000103510	3	7	16904
PPP2R1A	5518	ENSG00000105568	3	7	58582
PMPCB	9512	ENSG00000105819	3	7	34411
HTRA2	27429	ENSG00000115317	3	7	3754
WARS2	10352	ENSG00000116874	3	7	109438
CAMSAP1	157922	ENSG00000130559	3	7	99059
LARS1	51520	ENSG00000133706	3	7	72130
TBX19	9095	ENSG00000143178	3	7	33549
GALNT2	2590	ENSG00000143641	3	7	224132
FBXO28	23219	ENSG00000143756	3	7	47936
RALGAPA1	253959	ENSG00000174373	3	7	270952
P4HTM	54681	ENSG00000178467	3	7	17264
PCDHGC4	56098	ENSG00000242419	3	7	27978
NCDN	23154	ENSG00000020129	3	6	9801
RNASET2	8635	ENSG00000026297	3	6	35078
FUT8	2530	ENSG00000033170	3	6	333529
EML1	2009	ENSG00000066629	3	6	204367
TRPM3	80036	ENSG00000083067	3	6	917844
OSGEP	55644	ENSG00000092094	3	6	8688
SLC32A1	140679	ENSG00000101438	3	6	4886
RNASEH2A	10535	ENSG00000104889	3	6	7056
STX1A	6804	ENSG00000106089	3	6	20466
KCNA1	3736	ENSG00000111262	3	6	8351
WASF1	8936	ENSG00000112290	3	6	80185
GOT2	2806	ENSG00000125166	3	6	27211
HNRNPH2	3188	ENSG00000126945	3	6	5911
KCNC1	3746	ENSG00000129159	3	6	122030
TUBG1	7283	ENSG00000131462	3	6	5597
DHX30	22907	ENSG00000132153	3	6	47286
GABBR2	9568	ENSG00000136928	3	6	420826
SCARB2	950	ENSG00000138760	3	6	75799
NSDHL	50814	ENSG00000147383	3	6	38762
AIMP1	9255	ENSG00000164022	3	6	33912
GRIK2	2898	ENSG00000164418	3	6	1118921
OXR1	55074	ENSG00000164830	3	6	482550
TBC1D2B	23102	ENSG00000167202	3	6	93688
RAC3	5881	ENSG00000169750	3	6	2526
KCND2	3751	ENSG00000184408	3	6	477162
WNK3	65267	ENSG00000196632	3	6	165819
FDFT1	2222	ENSG00000079459	3	5	43731
EIF2B4	8890	ENSG00000115211	3	5	5986
DHCR24	1718	ENSG00000116133	3	5	37568
NSRP1	84081	ENSG00000126653	3	5	70954
VPS4A	27183	ENSG00000132612	3	5	15589
ARF3	377	ENSG00000134287	3	5	21764
TAF8	129685	ENSG00000137413	3	5	36948
ALKBH8	91801	ENSG00000137760	3	5	63015
SIK1	150094	ENSG00000142178	3	5	12648
TARS2	80222	ENSG00000143374	3	5	20188
YIPF5	81555	ENSG00000145817	3	5	12552
GRIA4	2893	ENSG00000152578	3	5	372555
GNAQ	2776	ENSG00000156052	3	5	315714
TIAM1	7074	ENSG00000156299	3	5	441561
CACNA1D	776	ENSG00000157388	3	5	484770
MED27	9442	ENSG00000160563	3	5	226939
LMBRD2	92255	ENSG00000164187	3	5	53480
COG7	91949	ENSG00000168434	3	5	64696
FRMD5	84978	ENSG00000171877	3	5	324510
KCNJ10	3766	ENSG00000177807	3	5	71509
CACNB4	785	ENSG00000182389	3	5	266396
TRAPPC6B	122553	ENSG00000182400	3	5	22721
SLITRK2	84631	ENSG00000185985	3	5	12027
TMEM222	84065	ENSG00000186501	3	5	14255
SLC38A3	10991	ENSG00000188338	3	5	16240
ADARB1	104	ENSG00000197381	3	5	152707
OGDHL	55753	ENSG00000197444	3	5	27738
ALG11	440138	ENSG00000253710	3	5	66841
GABRA3	2556	ENSG00000011677	3	4	285081
STEEP1	63932	ENSG00000018610	3	4	27260
CTNNA2	1496	ENSG00000066032	3	4	1463630
KIF2A	3796	ENSG00000068796	3	4	84863
EIF2B3	8891	ENSG00000070785	3	4	136200
MAST3	23031	ENSG00000099308	3	4	53914
CACNA1I	8911	ENSG00000100346	3	4	118982
FZR1	51343	ENSG00000105325	3	4	32023
FOXRED1	55572	ENSG00000110074	3	4	9107
CHKA	1119	ENSG00000110721	3	4	68585
PHACTR1	221692	ENSG00000112137	3	4	574134
HNRNPR	10236	ENSG00000125944	3	4	40565
EIF2S3	1968	ENSG00000130741	3	4	23864
ATAD1	84896	ENSG00000138138	3	4	89849
SLC39A8	64116	ENSG00000138821	3	4	180178
TMTC3	160418	ENSG00000139324	3	4	57591
TMEM163	81615	ENSG00000152128	3	4	263241
TRAPPC10	7109	ENSG00000160218	3	4	94243
PRICKLE2	166336	ENSG00000163637	3	4	353240
ZNF526	116115	ENSG00000167625	3	4	7889
DTYMK	1841	ENSG00000168393	3	4	11197
NEUROD2	4761	ENSG00000171532	3	4	6241
EXOC7	23265	ENSG00000182473	3	4	40560
TRAK1	22906	ENSG00000182606	3	4	212088
MAGI2	9863	ENSG00000187391	3	4	1436612
NAGA	4668	ENSG00000198951	3	4	12508
DHPS	1725	ENSG00000095059	3	3	6163
PIGH	5283	ENSG00000100564	3	3	18331
DNAJC5	80331	ENSG00000101152	3	3	40905
PIGU	128869	ENSG00000101464	3	3	138248
SLC1A2	6506	ENSG00000110436	3	3	168858
CUX2	23316	ENSG00000111249	3	3	316389
EEF1B2	1933	ENSG00000114942	3	3	3343
MPDU1	9526	ENSG00000129255	3	3	9260
TUBGCP2	10844	ENSG00000130640	3	3	40188
MTHFS	10588	ENSG00000136371	3	3	63794
GCSH	2653	ENSG00000140905	3	3	14450
UBAP2L	9898	ENSG00000143569	3	3	51331
MDH2	4191	ENSG00000146701	3	3	19457
ATP6V1B2	526	ENSG00000147416	3	3	29438
NTRK2	4915	ENSG00000148053	3	3	427376
GLUD1	2746	ENSG00000148672	3	3	44641
TSEN2	80746	ENSG00000154743	3	3	57128
NACC1	112939	ENSG00000160877	3	3	24285
BOLA3	388962	ENSG00000163170	3	3	12512
RFT1	91869	ENSG00000163933	3	3	41970
KIF5C	3800	ENSG00000168280	3	3	151532
MFF	56947	ENSG00000168958	3	3	32682
KAT5	10524	ENSG00000172977	3	3	7608
PACS1	55690	ENSG00000175115	3	3	174472
EIF3F	8665	ENSG00000175390	3	3	31611
KCNK4	50801	ENSG00000182450	3	3	8729
PCYT2	5833	ENSG00000185813	3	3	10474
ATP6V0C	527	ENSG00000185883	3	3	6266
GABRD	2563	ENSG00000187730	3	3	11429
GM2A	2760	ENSG00000196743	3	3	58290
FAR1	84188	ENSG00000197601	3	3	63678
ZNHIT3	9326	ENSG00000273611	3	3	12681
ADAM22	53616	ENSG00000008277	3	2	268746
NEDD4L	23327	ENSG00000049759	3	2	357314
PIGV	55650	ENSG00000060642	3	2	13605
FGFR3	2261	ENSG00000068078	3	2	15579
UFSP2	55325	ENSG00000109775	3	2	26442
DROSHA	29102	ENSG00000113360	3	2	131702
UMPS	7372	ENSG00000114491	3	2	18840
CPSF3	51692	ENSG00000119203	3	2	49450
UFM1	51569	ENSG00000120686	3	2	13770
RNF113A	7737	ENSG00000125352	3	2	1258
NUP214	8021	ENSG00000126883	3	2	109090
CAPRIN1	4076	ENSG00000135387	3	2	50879
GLUL	2752	ENSG00000135821	3	2	14108
KCTD3	51133	ENSG00000136636	3	2	54503
CNPY3	10695	ENSG00000137161	3	2	9814
PRICKLE1	144165	ENSG00000139174	3	2	133598
KCNH5	27133	ENSG00000140015	3	2	402573
WDR45B	56270	ENSG00000141580	3	2	33991
HSPD1	3329	ENSG00000144381	3	2	30153
CACNA2D1	781	ENSG00000153956	3	2	497512
SHROOM4	57477	ENSG00000158352	3	2	227506
CSTB	1476	ENSG00000160213	3	2	3819
VPS11	55823	ENSG00000160695	3	2	14154
GABRB1	2560	ENSG00000163288	3	2	432724
COX11	1353	ENSG00000166260	3	2	16801
CPLX1	10815	ENSG00000168993	3	2	41172
ATP6AP2	10159	ENSG00000182220	3	2	27476
PIGP	51227	ENSG00000185808	3	2	10324
TSPYL1	7259	ENSG00000189241	3	2	12170
TRAPPC4	51399	ENSG00000196655	3	2	6691
PET100	100131801	ENSG00000229833	3	2	2168
KLHL20	27252	ENSG00000076321	3	1	71751
RAB18	22931	ENSG00000099246	3	1	39033
TIMM50	92609	ENSG00000105197	3	1	13373
FGF12	2257	ENSG00000114279	3	1	628374
NAPB	63908	ENSG00000125814	3	1	47000
NDUFA10	4705	ENSG00000130414	3	1	133293
ISCA1	81689	ENSG00000135070	3	1	18556
PIGC	5279	ENSG00000135845	3	1	73897
AKT1	207	ENSG00000142208	3	1	26402
ASTN1	460	ENSG00000152092	3	1	307671
AP2M1	1173	ENSG00000161203	3	1	9525
MED11	400569	ENSG00000161920	3	1	2180
PARS2	25973	ENSG00000162396	3	1	7625
SERPINI1	5274	ENSG00000163536	3	1	90326
BSN	8927	ENSG00000164061	3	1	117072
CPA6	57094	ENSG00000165078	3	1	324340
GLYCTK	132158	ENSG00000168237	3	1	8168
UGP2	7360	ENSG00000169764	3	1	50610
RNASEH2C	84153	ENSG00000172922	3	1	6813
DOLK	22845	ENSG00000175283	3	1	2073
AGMO	392636	ENSG00000187546	3	1	361698
SCAMP5	192683	ENSG00000198794	3	1	64276
MYCBP2	23077	ENSG00000005810	3	0	284620
SLC46A1	113235	ENSG00000076351	3	0	12555
SLC1A3	6507	ENSG00000079215	3	0	91746
ZMYND8	23613	ENSG00000101040	3	0	147675
TUBB4A	10382	ENSG00000104833	3	0	8529
CHRNA2	1135	ENSG00000120903	3	0	20127
NDUFA1	4694	ENSG00000125356	3	0	4830
PARP6	56965	ENSG00000137817	3	0	31818
ESAM	90952	ENSG00000149564	3	0	9707
PI4K2A	55361	ENSG00000155252	3	0	35763
PLK1	5347	ENSG00000166851	3	0	12711
ALG14	199857	ENSG00000172339	3	0	98546
HCFC1	3054	ENSG00000172534	3	0	24261
PACS2	23241	ENSG00000179364	3	0	97584
IDH2	3418	ENSG00000182054	3	0	19432
CLDN5	7122	ENSG00000184113	3	0	4521
RAB11B	9230	ENSG00000185236	3	0	14453
PIGW	284098	ENSG00000277161	3	0	4323
NDST1	3340	ENSG00000070614	3	-1	72393
SCN1B	6324	ENSG00000105711	3	-1	9979
NDUFS8	4728	ENSG00000110717	3	-1	6027
EIF2B1	1967	ENSG00000111361	3	-1	13360
TRA2B	6434	ENSG00000136527	3	-1	23545
SNIP1	79753	ENSG00000163877	3	-1	19844
LIPT2	387787	ENSG00000175536	3	-1	3205
IER3IP1	51124	ENSG00000134049	3	-2	23530
CARS2	79587	ENSG00000134905	3	-2	72191
CHRNB2	1141	ENSG00000160716	3	-3	12235
RRM2B	50484	ENSG00000048392	3	-12	34459
BTD	686	ENSG00000169814	3	-27	120970
KCNJ11	3767	ENSG00000187486	3	-27	24159
GFAP	2670	ENSG00000131095	3	-52	13778
		Total Changes		28907
		Average		41.8574
		Median		16
